# Supplementary material for: The Bone-Forming Properties of Periosteum-Derived Cells Differ Between Harvest Sites
Source: Front Cell Dev Biol. 2020 Nov 25;8:554984. doi: 10.3389/fcell.2020.554984 (PMC7723972; doi:10.3389/fcell.2020.554984)
Supplement: Supplementary Table 2 — List of up- and downregulated genes of hPDCs obtained from maxilla compared to tibial hPDCs. [file Table_2.XLSX]

## Sheet: ALL_differentially exp genes
		logFC	logCPM	PValue	FDR
ENSG00000162624	LHX8	-7.16887	4.60146	3.28493e-183	4.25628e-179
ENSG00000180818	HOXC10	10.4875	3.5946	3.70202e-167	2.39835e-163
ENSG00000136944	LMX1B	8.61484	2.81219	4.85947e-133	2.0988e-129
ENSG00000253293	HOXA10	6.67979	3.11124	1.11016e-115	3.59608e-112
ENSG00000005073	HOXA11	8.02364	2.22871	2.57172e-98	6.66435e-95
ENSG00000122592	HOXA7	9.79988	1.75371	1.77572e-85	3.83466e-82
ENSG00000224149	RP11-510C10.3	-10.7934	2.75413	4.83966e-85	8.95821e-82
ENSG00000078399	HOXA9	9.64454	1.60283	2.04956e-76	3.31952e-73
ENSG00000180806	HOXC9	5.35545	1.83271	4.51055e-72	6.49369e-69
ENSG00000197757	HOXC6	6.2401	3.48369	1.73808e-67	2.25203e-64
ENSG00000167244	IGF2	-3.92739	6.8197	1.42856e-65	1.68271e-62
ENSG00000104435	STMN2	7.5847	1.37271	6.81815e-63	7.3619e-60
ENSG00000143355	LHX9	6.19185	1.46918	4.87313e-54	4.85701e-51
ENSG00000224127	RP11-510C10.2	-7.81087	1.11835	7.39527e-52	6.84432e-49
ENSG00000228221	LINC00578	-3.89289	2.41809	1.14671e-49	9.90528e-47
ENSG00000123388	HOXC11	8.52183	0.52833	9.71845e-49	7.87012e-46
ENSG00000164588	HCN1	-7.65781	2.36637	3.83867e-48	2.92574e-45
ENSG00000079931	MOXD1	2.42979	8.09008	9.32946e-47	6.71566e-44
ENSG00000253187	HOXA10-AS	8.32239	0.344966	1.32727e-46	9.05126e-44
ENSG00000162618	ADGRL4	2.45847	3.98179	1.28357e-41	8.31564e-39
ENSG00000233608	TWIST2	2.07487	5.72124	3.59371e-41	2.21732e-38
ENSG00000223930	RP11-33A14.1	-3.3534	2.39437	1.85756e-40	1.09402e-37
ENSG00000198353	HOXC4	4.26167	2.50192	1.64717e-39	9.27932e-37
ENSG00000261213	RP11-510C10.4	-7.48986	0.82179	1.97798e-39	1.06786e-36
ENSG00000176697	BDNF	2.31138	4.17004	4.37632e-39	2.26816e-36
ENSG00000106538	RARRES2	-3.97519	4.75043	3.25704e-36	1.60279e-33
ENSG00000228630	HOTAIR	7.2973	0.489047	3.33992e-36	1.60279e-33
ENSG00000156675	RAB11FIP1	-2.17074	2.99667	2.56403e-34	1.1865e-31
ENSG00000105991	HOXA1	5.94318	-0.148268	3.40971e-33	1.52343e-30
ENSG00000157445	CACNA2D3	-6.82041	2.43471	2.78467e-32	1.2027e-29
ENSG00000162383	SLC1A7	-4.55912	2.04616	4.21386e-32	1.76126e-29
ENSG00000037965	HOXC8	7.1255	3.87567	1.67673e-31	6.78917e-29
ENSG00000106004	HOXA5	9.30176	1.26445	3.56129e-31	1.39829e-28
ENSG00000214944	ARHGEF28	-3.14324	3.78125	2.54304e-30	9.69121e-28
ENSG00000105509	HAS1	5.41593	5.05863	1.02746e-29	3.80366e-27
ENSG00000205221	VIT	-4.63427	6.05715	3.20434e-28	1.15329e-25
ENSG00000155966	AFF2	4.76438	4.23363	6.50519e-26	2.27805e-23
ENSG00000144278	GALNT13	4.01	0.580897	8.62236e-26	2.94e-23
ENSG00000149970	CNKSR2	3.62683	3.04213	9.82956e-26	3.26568e-23
ENSG00000109061	MYH1	6.64765	3.51457	1.5119e-25	4.89743e-23
ENSG00000101938	CHRDL1	-2.77503	6.94255	1.71793e-25	5.42909e-23
ENSG00000099260	PALMD	-4.27742	1.91212	2.47502e-25	7.63543e-23
ENSG00000011201	ANOS1	-3.03727	3.30598	2.95287e-25	8.89775e-23
ENSG00000183111	ARHGEF37	-2.51798	2.87549	5.35581e-25	1.57716e-22
ENSG00000147257	GPC3	-6.78162	2.92591	6.48315e-25	1.86671e-22
ENSG00000175745	NR2F1	-3.22006	4.60309	8.94543e-25	2.5197e-22
ENSG00000100739	BDKRB1	2.27515	2.78565	2.80008e-24	7.71928e-22
ENSG00000196549	MME	2.82644	7.68495	4.97886e-24	1.34398e-21
ENSG00000108639	SYNGR2	-1.90976	3.31269	1.46301e-23	3.86863e-21
ENSG00000170412	GPRC5C	-2.96843	1.14829	1.68607e-23	4.36928e-21
ENSG00000116678	LEPR	-3.99493	7.27157	1.96522e-23	4.99281e-21
ENSG00000171951	SCG2	-2.28051	2.25665	2.62908e-23	6.55097e-21
ENSG00000125813	PAX1	-6.39667	2.16584	2.74133e-23	6.70178e-21
ENSG00000136205	TNS3	-2.47023	6.93517	3.87014e-23	9.28619e-21
ENSG00000177606	JUN	-1.63457	7.13989	1.11188e-22	2.6194e-20
ENSG00000187244	BCAM	-2.2495	4.66866	4.01522e-22	9.2902e-20
ENSG00000132688	NES	-1.92635	4.3785	1.2199e-21	2.77303e-19
ENSG00000162493	PDPN	2.3882	4.42608	2.3361e-21	5.21876e-19
ENSG00000173406	DAB1	3.50816	2.47754	2.62753e-21	5.77032e-19
ENSG00000129465	RIPK3	2.90163	1.29748	2.95149e-21	6.37374e-19
ENSG00000180660	MAB21L1	-1.944	3.95879	2.01992e-20	4.29051e-18
ENSG00000131668	BARX1	-10.3221	4.18773	3.10722e-20	6.49359e-18
ENSG00000164929	BAALC	2.79567	2.61681	5.21353e-20	1.07225e-17
ENSG00000139174	PRICKLE1	-1.35458	5.50698	9.26989e-20	1.87672e-17
ENSG00000125538	IL1B	2.76804	0.726332	9.46238e-20	1.88622e-17
ENSG00000163710	PCOLCE2	2.24323	6.58925	1.20375e-19	2.36319e-17
ENSG00000170989	S1PR1	2.79829	2.52901	2.87962e-19	5.55851e-17
ENSG00000180190	TDRP	-2.30554	1.19436	2.93795e-19	5.55851e-17
ENSG00000250742	RP11-834C11.4	3.37855	2.9138	2.96008e-19	5.55851e-17
ENSG00000143333	RGS16	1.94914	3.56933	3.25878e-19	6.03201e-17
ENSG00000143469	SYT14	-2.56957	2.66759	3.34836e-19	6.11052e-17
ENSG00000125378	BMP4	-2.54582	3.72758	4.83713e-19	8.70481e-17
ENSG00000176771	NCKAP5	3.87801	3.27884	5.7131e-19	1.01404e-16
ENSG00000145431	PDGFC	1.40919	6.15634	9.25635e-19	1.62074e-16
ENSG00000105664	COMP	3.99616	9.68957	1.10573e-18	1.91025e-16
ENSG00000134533	RERG	4.24752	1.68142	2.13412e-18	3.63839e-16
ENSG00000154319	FAM167A	2.85833	2.15253	3.73525e-18	6.28541e-16
ENSG00000163431	LMOD1	-1.98348	5.46401	1.02702e-17	1.70603e-15
ENSG00000184497	TMEM255B	2.71608	1.16019	1.61261e-17	2.64489e-15
ENSG00000198848	CES1	-3.75042	1.76732	1.85523e-17	3.00478e-15
ENSG00000149633	KIAA1755	-2.88612	3.67803	3.37172e-17	5.39351e-15
ENSG00000164920	OSR2	-1.42799	5.28372	4.05424e-17	6.4062e-15
ENSG00000057657	PRDM1	2.57444	1.21906	4.8283e-17	7.53738e-15
ENSG00000126778	SIX1	-2.09491	5.58909	5.045e-17	7.77874e-15
ENSG00000079215	SLC1A3	1.9686	3.33824	5.10298e-17	7.77874e-15
ENSG00000181541	MAB21L2	-5.4936	5.01396	6.96726e-17	1.04971e-14
ENSG00000117595	IRF6	-2.62797	0.952475	7.80605e-17	1.16256e-14
ENSG00000109084	TMEM97	-2.12621	4.45961	9.80807e-17	1.44413e-14
ENSG00000235513	RP4-756G23.5	-1.66407	2.16256	1.32277e-16	1.92574e-14
ENSG00000116701	NCF2	-2.28729	1.72469	1.38489e-16	1.99378e-14
ENSG00000144810	COL8A1	2.131	8.88587	2.00459e-16	2.85423e-14
ENSG00000111981	ULBP1	2.39627	3.80039	2.08344e-16	2.93425e-14
ENSG00000198807	PAX9	-7.33443	3.76994	7.29834e-16	1.01192e-13
ENSG00000130413	STK33	-2.50452	0.585172	7.34124e-16	1.01192e-13
ENSG00000165821	SALL2	-1.77419	1.68435	7.45418e-16	1.01667e-13
ENSG00000182985	CADM1	3.11464	4.40183	9.77285e-16	1.31903e-13
ENSG00000166669	ATF7IP2	-2.8643	0.543772	1.23573e-15	1.65065e-13
ENSG00000107551	RASSF4	-2.06144	3.57952	1.36067e-15	1.799e-13
ENSG00000231574	KCCAT211	-2.15562	1.66814	1.37773e-15	1.80316e-13
ENSG00000117016	RIMS3	-1.90148	2.17734	2.12145e-15	2.74877e-13
ENSG00000065534	MYLK	-1.52106	6.99978	2.73725e-15	3.51154e-13
ENSG00000156804	FBXO32	-1.39792	6.51317	4.28038e-15	5.43734e-13
ENSG00000116141	MARK1	-2.29233	0.30303	5.86065e-15	7.37247e-13
ENSG00000073756	PTGS2	1.82033	7.11409	8.78737e-15	1.09479e-12
ENSG00000158813	EDA	-1.85209	1.52496	9.60279e-15	1.18498e-12
ENSG00000102935	ZNF423	-1.45511	3.63723	1.48657e-14	1.81712e-12
ENSG00000241644	INMT	-3.06681	4.28202	1.57312e-14	1.90495e-12
ENSG00000171877	FRMD5	-1.93672	2.07088	1.62016e-14	1.94374e-12
ENSG00000049759	NEDD4L	-2.24842	3.32997	1.8727e-14	2.22611e-12
ENSG00000105889	STEAP1B	-2.18674	1.42383	1.93246e-14	2.27626e-12
ENSG00000104490	NCALD	2.18615	3.43524	2.01608e-14	2.35336e-12
ENSG00000233639	LINC01158	-4.11079	1.43506	2.16442e-14	2.50397e-12
ENSG00000143126	CELSR2	-1.84683	1.71412	2.41146e-14	2.76506e-12
ENSG00000134954	ETS1	1.07189	7.16465	2.61357e-14	2.96416e-12
ENSG00000131979	GCH1	2.14733	1.79553	2.63496e-14	2.96416e-12
ENSG00000158859	ADAMTS4	1.52001	4.68794	2.65372e-14	2.96416e-12
ENSG00000029534	ANK1	-2.59166	2.36789	3.50307e-14	3.87943e-12
ENSG00000110031	LPXN	2.47585	4.07148	4.36848e-14	4.79681e-12
ENSG00000129757	CDKN1C	-1.58511	2.04122	6.80862e-14	7.41338e-12
ENSG00000173641	HSPB7	2.87568	7.91147	9.83366e-14	1.06179e-11
ENSG00000111110	PPM1H	-1.70693	3.07506	1.37611e-13	1.47357e-11
ENSG00000137877	SPTBN5	2.75006	1.65912	1.45657e-13	1.54695e-11
ENSG00000136869	TLR4	-1.74849	5.18394	1.68959e-13	1.77984e-11
ENSG00000236609	ZNF853	-2.28383	0.79201	2.34785e-13	2.45332e-11
ENSG00000182010	RTKN2	-1.75538	2.91583	2.43337e-13	2.52233e-11
ENSG00000172061	LRRC15	4.46188	5.33594	2.55988e-13	2.63072e-11
ENSG00000151617	EDNRA	-2.8887	3.68676	2.57854e-13	2.63072e-11
ENSG00000091490	SEL1L3	1.38323	6.01987	3.10004e-13	3.13783e-11
ENSG00000139970	RTN1	-4.77183	1.80377	3.12402e-13	3.13783e-11
ENSG00000170577	SIX2	-3.27061	4.4946	3.37073e-13	3.35958e-11
ENSG00000034053	APBA2	-1.94867	1.41585	4.02279e-13	3.97887e-11
ENSG00000102096	PIM2	-1.74434	1.18599	4.91912e-13	4.82856e-11
ENSG00000240771	ARHGEF25	-1.26564	4.18149	6.88189e-13	6.70441e-11
ENSG00000010030	ETV7	-2.02547	0.810877	8.28911e-13	8.01507e-11
ENSG00000183578	TNFAIP8L3	2.40225	4.3815	9.48022e-13	9.09891e-11
ENSG00000267414	RP11-456K23.1	-2.06773	0.694626	9.70163e-13	9.24294e-11
ENSG00000109072	VTN	-1.88712	1.30799	1.08965e-12	1.03056e-10
ENSG00000152689	RASGRP3	-2.22411	1.06527	1.32824e-12	1.24711e-10
ENSG00000128596	CCDC136	1.49449	3.87595	1.34089e-12	1.24992e-10
ENSG00000141441	GAREM1	-1.26869	3.40166	1.364e-12	1.26238e-10
ENSG00000137393	RNF144B	-1.83927	3.17236	1.51428e-12	1.39153e-10
ENSG00000102802	MEDAG	1.33947	8.31654	1.56576e-12	1.4287e-10
ENSG00000166825	ANPEP	1.14979	9.01892	1.58392e-12	1.43517e-10
ENSG00000228495	LINC01013	-2.70727	1.20746	1.61056e-12	1.44916e-10
ENSG00000197635	DPP4	1.32817	5.30278	1.64146e-12	1.46679e-10
ENSG00000056998	GYG2	-1.9531	1.66409	1.68147e-12	1.49225e-10
ENSG00000077157	PPP1R12B	-1.97925	5.04863	2.01718e-12	1.778e-10
ENSG00000138639	ARHGAP24	1.6472	5.37775	2.14966e-12	1.88197e-10
ENSG00000148180	GSN	-1.35719	9.28164	2.24188e-12	1.94953e-10
ENSG00000197301	RP11-366L20.2	1.61263	2.14705	2.51704e-12	2.17422e-10
ENSG00000153993	SEMA3D	2.13139	4.63025	2.75741e-12	2.36607e-10
ENSG00000135919	SERPINE2	1.43749	10.244	2.94922e-12	2.51402e-10
ENSG00000180921	FAM83H	-1.74064	2.17966	3.08791e-12	2.60576e-10
ENSG00000111863	ADTRP	1.64744	1.62068	3.09706e-12	2.60576e-10
ENSG00000149212	SESN3	-1.98671	6.76062	3.59834e-12	3.00798e-10
ENSG00000156299	TIAM1	1.51283	3.67421	4.47587e-12	3.71755e-10
ENSG00000173917	HOXB2	2.56182	1.38629	5.04562e-12	4.1467e-10
ENSG00000069011	PITX1	2.64757	3.2327	5.05656e-12	4.1467e-10
ENSG00000198914	POU3F3	-4.54319	4.29611	5.48661e-12	4.47107e-10
ENSG00000169594	BNC1	1.21167	3.94482	5.91971e-12	4.79386e-10
ENSG00000165449	SLC16A9	2.91265	1.83564	6.7122e-12	5.40186e-10
ENSG00000242516	LINC00960	2.898	1.29194	9.82631e-12	7.85715e-10
ENSG00000213160	KLHL23	-1.81829	0.542862	9.88435e-12	7.85715e-10
ENSG00000134463	ECHDC3	-2.51518	1.49855	1.02812e-11	8.12277e-10
ENSG00000136244	IL6	1.20468	6.88999	1.15718e-11	9.08698e-10
ENSG00000187699	C2orf88	3.17323	2.07586	1.19585e-11	9.33412e-10
ENSG00000186073	C15orf41	1.08923	3.74255	1.25079e-11	9.7045e-10
ENSG00000064687	ABCA7	-1.2951	2.43092	1.28487e-11	9.90958e-10
ENSG00000132329	RAMP1	-3.20024	1.49897	1.31859e-11	1.0058e-09
ENSG00000163739	CXCL1	2.36418	2.03663	1.31964e-11	1.0058e-09
ENSG00000140450	ARRDC4	-1.69126	5.83624	1.46937e-11	1.1086e-09
ENSG00000154556	SORBS2	1.90989	5.01985	1.47163e-11	1.1086e-09
ENSG00000157570	TSPAN18	-2.8361	2.85986	1.48836e-11	1.10967e-09
ENSG00000235109	ZSCAN31	-1.6047	2.40442	1.49601e-11	1.10967e-09
ENSG00000164251	F2RL1	-2.15387	1.25926	1.49875e-11	1.10967e-09
ENSG00000164292	RHOBTB3	-1.31027	7.68601	1.85987e-11	1.36922e-09
ENSG00000233117	LINC00702	2.14779	2.17303	1.90906e-11	1.3975e-09
ENSG00000132470	ITGB4	-6.51087	3.90987	2.0732e-11	1.50913e-09
ENSG00000140398	NEIL1	-1.92122	1.12012	2.15915e-11	1.56291e-09
ENSG00000120278	PLEKHG1	2.03986	0.650516	2.19537e-11	1.5803e-09
ENSG00000166448	TMEM130	-1.8018	3.5436	2.47493e-11	1.77169e-09
ENSG00000163376	KBTBD8	1.39939	2.06431	2.92421e-11	2.0791e-09
ENSG00000176485	PLA2G16	-1.33309	4.02735	2.93644e-11	2.0791e-09
ENSG00000101017	CD40	-2.83004	1.80654	2.95288e-11	2.07938e-09
ENSG00000136542	GALNT5	1.1997	6.51995	3.00341e-11	2.10353e-09
ENSG00000254087	LYN	-2.47873	2.81576	3.11929e-11	2.17294e-09
ENSG00000172915	NBEA	-1.34833	3.00765	3.26329e-11	2.26109e-09
ENSG00000197769	MAP1LC3C	-2.05006	1.01764	3.40737e-11	2.34836e-09
ENSG00000198300	PEG3	-2.00516	0.384093	3.88424e-11	2.66279e-09
ENSG00000124785	NRN1	3.58042	2.36809	3.90468e-11	2.66279e-09
ENSG00000157551	KCNJ15	2.13304	3.09121	4.02478e-11	2.73032e-09
ENSG00000188257	PLA2G2A	2.64339	0.914574	4.04867e-11	2.73222e-09
ENSG00000146281	PM20D2	-1.49786	1.74537	4.12691e-11	2.77059e-09
ENSG00000104332	SFRP1	-2.29197	6.43998	4.9776e-11	3.32448e-09
ENSG00000171044	XKR6	-2.04338	0.0491057	6.82333e-11	4.53384e-09
ENSG00000183421	RIPK4	1.83084	2.07834	7.6113e-11	5.03161e-09
ENSG00000099994	SUSD2	-2.24521	3.46249	8.87974e-11	5.84034e-09
ENSG00000167972	ABCA3	-1.7028	4.00836	1.26252e-10	8.25848e-09
ENSG00000116675	DNAJC6	-2.13685	1.81837	1.26838e-10	8.25848e-09
ENSG00000185112	FAM43A	1.42231	5.56342	1.51735e-10	9.83017e-09
ENSG00000266714	MYO15B	-1.55881	1.04468	1.52849e-10	9.85304e-09
ENSG00000164542	KIAA0895	-1.64247	1.14883	1.62988e-10	1.04114e-08
ENSG00000138135	CH25H	3.25257	1.39284	1.63118e-10	1.04114e-08
ENSG00000103811	CTSH	-1.91111	1.83441	1.85324e-10	1.17708e-08
ENSG00000204381	LAYN	-1.53177	5.81232	2.05236e-10	1.29719e-08
ENSG00000072657	TRHDE	-4.12433	2.15557	2.06256e-10	1.29731e-08
ENSG00000183570	PCBP3	-2.5706	2.02578	2.36925e-10	1.48302e-08
ENSG00000225968	ELFN1	1.29687	3.50596	2.69864e-10	1.67303e-08
ENSG00000061337	LZTS1	-1.34439	3.00386	2.82304e-10	1.74182e-08
ENSG00000095752	IL11	1.5602	2.52222	2.93495e-10	1.80228e-08
ENSG00000109861	CTSC	1.72853	6.09946	3.30151e-10	2.01782e-08
ENSG00000164619	BMPER	1.75311	5.08201	4.29314e-10	2.60622e-08
ENSG00000204103	MAFB	2.18659	3.80661	4.30448e-10	2.60622e-08
ENSG00000166831	RBPMS2	-1.80956	0.213888	4.38667e-10	2.64363e-08
ENSG00000152953	STK32B	2.15995	4.67728	4.45699e-10	2.67357e-08
ENSG00000197467	COL13A1	2.43498	2.64171	4.76902e-10	2.84757e-08
ENSG00000123500	COL10A1	-2.6105	1.2284	4.89609e-10	2.91003e-08
ENSG00000118292	C1orf54	-1.14355	2.9837	5.0202e-10	2.96606e-08
ENSG00000145358	DDIT4L	-2.87234	3.87896	5.03614e-10	2.96606e-08
ENSG00000182568	SATB1	1.11195	3.17118	5.1333e-10	3.0096e-08
ENSG00000115232	ITGA4	2.09313	5.81216	5.8483e-10	3.39805e-08
ENSG00000169085	C8orf46	2.00178	0.621995	6.09686e-10	3.51098e-08
ENSG00000211448	DIO2	-2.29406	1.90961	6.16457e-10	3.53426e-08
ENSG00000092607	TBX15	1.34386	4.90618	7.22133e-10	4.11164e-08
ENSG00000128510	CPA4	-1.71143	4.32301	8.17331e-10	4.60441e-08
ENSG00000166106	ADAMTS15	-1.67161	4.29015	8.54636e-10	4.79373e-08
ENSG00000112782	CLIC5	-6.18618	3.51981	8.76367e-10	4.89444e-08
ENSG00000269113	TRABD2B	-1.51486	3.02586	8.82251e-10	4.90615e-08
ENSG00000125414	MYH2	4.48135	3.737	9.89656e-10	5.4799e-08
ENSG00000139266	39873	-1.89502	1.06164	1.14817e-09	6.30376e-08
ENSG00000231924	PSG1	-2.61617	1.37409	1.19139e-09	6.51341e-08
ENSG00000133107	TRPC4	2.09672	1.89559	1.3714e-09	7.46605e-08
ENSG00000124613	ZNF391	-1.68531	1.48449	1.42332e-09	7.7163e-08
ENSG00000041982	TNC	1.21573	10.3847	2.00252e-09	1.07662e-07
ENSG00000163145	C1QTNF7	-1.90516	0.48804	2.01763e-09	1.08027e-07
ENSG00000171533	MAP6	-1.06959	2.74288	2.23429e-09	1.1872e-07
ENSG00000063180	CA11	-1.55702	1.44608	2.29609e-09	1.2143e-07
ENSG00000075223	SEMA3C	1.47847	9.53928	2.56195e-09	1.3494e-07
ENSG00000197822	OCLN	-1.83093	1.65009	2.76189e-09	1.44562e-07
ENSG00000115457	IGFBP2	-2.18501	2.2844	2.76694e-09	1.44562e-07
ENSG00000187720	THSD4	-1.21827	6.21331	2.91216e-09	1.51538e-07
ENSG00000143036	SLC44A3	-1.61005	0.648656	3.69909e-09	1.91716e-07
ENSG00000198759	EGFL6	-2.88719	2.66692	3.79543e-09	1.95926e-07
ENSG00000090006	LTBP4	-1.27209	5.09051	3.8708e-09	1.99024e-07
ENSG00000168679	SLC16A4	-1.08932	4.11969	3.97174e-09	2.03407e-07
ENSG00000144648	ACKR2	-2.07993	0.52701	3.99185e-09	2.03631e-07
ENSG00000146477	SLC22A3	-3.91972	2.8091	4.14933e-09	2.10835e-07
ENSG00000243244	STON1	-2.05144	4.23601	4.6464e-09	2.3517e-07
ENSG00000161243	FBXO27	-1.60783	2.10113	5.23554e-09	2.63957e-07
ENSG00000099139	PCSK5	-1.12509	4.62369	5.61018e-09	2.81749e-07
ENSG00000158445	KCNB1	-1.7766	1.70126	5.95373e-09	2.96962e-07
ENSG00000180611	MB21D2	1.16964	3.30471	5.95894e-09	2.96962e-07
ENSG00000112039	FANCE	-1.19622	3.3761	6.00184e-09	2.97954e-07
ENSG00000134138	MEIS2	1.15044	5.01792	6.53001e-09	3.21708e-07
ENSG00000173801	JUP	-1.52317	2.36421	6.60779e-09	3.24307e-07
ENSG00000197442	MAP3K5	-1.35984	3.79742	6.86233e-09	3.34388e-07
ENSG00000179403	VWA1	-1.3856	1.10686	6.8648e-09	3.34388e-07
ENSG00000111913	FAM65B	1.88042	3.89118	7.15291e-09	3.47117e-07
ENSG00000164659	KIAA1324L	1.46353	4.52757	1.0268e-08	4.9458e-07
ENSG00000111335	OAS2	-1.66337	2.48799	1.03177e-08	4.95135e-07
ENSG00000163879	DNALI1	-1.69189	2.37065	1.06096e-08	5.054e-07
ENSG00000112414	ADGRG6	2.19031	5.25928	1.08231e-08	5.13682e-07
ENSG00000074527	NTN4	1.51266	7.55797	1.093e-08	5.16863e-07
ENSG00000250056	LINC01018	-1.45749	2.48446	1.23915e-08	5.77544e-07
ENSG00000144821	MYH15	-2.29283	2.93856	1.28627e-08	5.9522e-07
ENSG00000197119	SLC25A29	-1.06018	3.25637	1.33797e-08	6.1486e-07
ENSG00000126218	F10	-1.55146	2.99503	1.39936e-08	6.40688e-07
ENSG00000196358	NTNG2	-1.71688	2.42651	1.40912e-08	6.42888e-07
ENSG00000139117	CPNE8	1.04446	3.89646	1.4591e-08	6.63355e-07
ENSG00000154864	PIEZO2	-1.87566	3.64645	1.4714e-08	6.66608e-07
ENSG00000115828	QPCT	1.35518	3.07261	1.54135e-08	6.95864e-07
ENSG00000005020	SKAP2	1.30845	4.08972	1.59606e-08	7.16845e-07
ENSG00000131019	ULBP3	1.46411	0.917359	1.59889e-08	7.16845e-07
ENSG00000175274	TP53I11	-1.0895	7.5317	1.61718e-08	7.22544e-07
ENSG00000184979	USP18	-1.48271	1.90418	1.75481e-08	7.78668e-07
ENSG00000003989	SLC7A2	-2.18163	0.937959	1.76178e-08	7.7909e-07
ENSG00000003249	DBNDD1	-1.47962	0.480103	1.80845e-08	7.97012e-07
ENSG00000156689	GLYATL2	2.04449	-0.0123125	1.86536e-08	8.19305e-07
ENSG00000110427	KIAA1549L	1.46162	5.15061	1.9466e-08	8.4923e-07
ENSG00000186469	GNG2	-1.17216	3.14262	2.02038e-08	8.78458e-07
ENSG00000235770	LINC00607	1.28467	2.87846	2.40572e-08	1.03903e-06
ENSG00000225206	MIR137HG	2.41009	1.29428	2.41722e-08	1.04053e-06
ENSG00000144229	THSD7B	1.70971	2.2107	2.53591e-08	1.08801e-06
ENSG00000167191	GPRC5B	-1.33212	4.71579	2.58621e-08	1.10592e-06
ENSG00000102678	FGF9	2.41247	4.22158	2.6144e-08	1.1143e-06
ENSG00000118194	TNNT2	-4.82435	3.37371	2.65406e-08	1.1275e-06
ENSG00000174348	PODN	-1.16828	7.8777	2.70409e-08	1.14499e-06
ENSG00000143416	SELENBP1	-1.51531	4.29563	2.86178e-08	1.2039e-06
ENSG00000249242	TMEM150C	-1.67097	0.0286942	2.91719e-08	1.22324e-06
ENSG00000167371	PRRT2	-1.80506	1.48256	2.98122e-08	1.24605e-06
ENSG00000162836	ACP6	-1.60073	1.86666	3.32493e-08	1.38524e-06
ENSG00000129467	ADCY4	1.46708	3.61975	3.34528e-08	1.38926e-06
ENSG00000118849	RARRES1	-1.96393	1.58369	3.60736e-08	1.49331e-06
ENSG00000164309	CMYA5	-1.85701	2.32786	3.63795e-08	1.50117e-06
ENSG00000178301	AQP11	-1.57014	0.860453	3.79072e-08	1.55925e-06
ENSG00000204991	SPIRE2	-1.41641	0.609786	4.13029e-08	1.68813e-06
ENSG00000068976	PYGM	-1.54981	1.03603	4.14039e-08	1.68813e-06
ENSG00000106976	DNM1	1.75686	4.74215	4.14312e-08	1.68813e-06
ENSG00000079257	LXN	-1.06398	4.00174	4.22639e-08	1.71666e-06
ENSG00000040731	CDH10	1.65964	0.584907	4.24181e-08	1.71754e-06
ENSG00000197852	FAM212B	1.06076	4.55717	4.3629e-08	1.76106e-06
ENSG00000099998	GGT5	-1.60953	4.11268	4.44914e-08	1.79029e-06
ENSG00000063438	AHRR	1.0585	5.38665	4.66144e-08	1.86991e-06
ENSG00000164604	GPR85	1.24476	1.43013	4.68205e-08	1.87239e-06
ENSG00000153558	FBXL2	-1.18533	3.37372	4.89772e-08	1.95261e-06
ENSG00000134668	SPOCD1	-1.11841	4.29256	5.245e-08	2.08465e-06
ENSG00000134830	C5AR2	1.40826	0.807445	5.35647e-08	2.12244e-06
ENSG00000131015	ULBP2	1.34813	1.84397	5.43839e-08	2.14833e-06
ENSG00000198729	PPP1R14C	2.34724	1.75007	5.88192e-08	2.30946e-06
ENSG00000225302	RP11-539I5.1	-1.47277	1.32674	6.15668e-08	2.41003e-06
ENSG00000204291	COL15A1	-2.15313	8.97945	6.41294e-08	2.50279e-06
ENSG00000270074	RP11-351I21.11	-1.40654	1.69332	6.54899e-08	2.54058e-06
ENSG00000141198	TOM1L1	-1.17342	2.96702	7.02093e-08	2.71553e-06
ENSG00000111341	MGP	-3.04738	5.80867	7.36659e-08	2.84074e-06
ENSG00000073849	ST6GAL1	-1.48945	2.06321	7.41381e-08	2.85047e-06
ENSG00000003400	CASP10	1.22868	1.48367	7.52621e-08	2.88512e-06
ENSG00000233901	LINC01503	-1.43338	3.86835	8.09944e-08	3.0866e-06
ENSG00000089472	HEPH	-1.33359	4.60808	9.61423e-08	3.63182e-06
ENSG00000103966	EHD4	1.00761	5.67416	9.7383e-08	3.668e-06
ENSG00000116183	PAPPA2	1.81271	5.87858	1.06311e-07	3.98115e-06
ENSG00000128709	HOXD9	2.97041	0.192167	1.08687e-07	4.05839e-06
ENSG00000116711	PLA2G4A	1.0931	3.7693	1.10505e-07	4.11441e-06
ENSG00000139364	TMEM132B	-2.31227	2.60106	1.17336e-07	4.35624e-06
ENSG00000128262	POM121L9P	-2.39226	1.77825	1.30747e-07	4.84026e-06
ENSG00000064655	EYA2	-1.57351	2.6751	1.34145e-07	4.95189e-06
ENSG00000163347	CLDN1	-3.75696	3.01997	1.35043e-07	4.97088e-06
ENSG00000259146	RP1-261D10.2	-1.73445	1.47741	1.35711e-07	4.98131e-06
ENSG00000134013	LOXL2	1.62915	9.43586	1.38874e-07	5.08302e-06
ENSG00000172345	STARD5	1.08319	2.29337	1.41116e-07	5.15054e-06
ENSG00000113504	SLC12A7	-1.21019	3.73845	1.41618e-07	5.15434e-06
ENSG00000162409	PRKAA2	-1.31886	1.30959	1.4793e-07	5.35401e-06
ENSG00000132840	BHMT2	-1.58126	3.57266	1.49647e-07	5.40103e-06
ENSG00000123496	IL13RA2	2.93869	1.38598	1.50579e-07	5.4196e-06
ENSG00000172399	MYOZ2	1.67497	0.549501	1.68101e-07	5.98374e-06
ENSG00000148053	NTRK2	-2.63664	7.13084	1.7091e-07	6.06706e-06
ENSG00000067177	PHKA1	-1.07134	1.87837	1.7912e-07	6.34115e-06
ENSG00000134986	NREP	1.59008	7.89556	1.8317e-07	6.46685e-06
ENSG00000127083	OMD	-2.84422	6.51748	1.91389e-07	6.70223e-06
ENSG00000035664	DAPK2	-2.33196	3.64449	2.08549e-07	7.2639e-06
ENSG00000123610	TNFAIP6	1.02828	4.41946	2.15483e-07	7.48529e-06
ENSG00000154358	OBSCN	-1.28358	1.05962	2.19345e-07	7.59909e-06
ENSG00000167772	ANGPTL4	1.51656	4.29382	2.20469e-07	7.61766e-06
ENSG00000088538	DOCK3	-1.98526	1.23557	2.2943e-07	7.90619e-06
ENSG00000081913	PHLPP1	1.19994	4.45835	2.30435e-07	7.91975e-06
ENSG00000126016	AMOT	-1.48535	4.26222	2.45528e-07	8.39394e-06
ENSG00000170271	FAXDC2	-1.39882	4.03991	2.50554e-07	8.54323e-06
ENSG00000113389	NPR3	-1.1765	7.39066	2.51539e-07	8.5543e-06
ENSG00000153707	PTPRD	2.24495	3.96022	2.55967e-07	8.68211e-06
ENSG00000172349	IL16	-2.66682	1.97712	2.77904e-07	9.35274e-06
ENSG00000170345	FOS	-1.01395	9.26501	2.95616e-07	9.92305e-06
ENSG00000011454	RABGAP1	1.31103	7.73151	3.01713e-07	1.01015e-05
ENSG00000246100	LINC00900	1.3195	1.15256	3.06659e-07	1.02254e-05
ENSG00000185345	PARK2	-1.132	1.13451	3.06991e-07	1.02254e-05
ENSG00000146674	IGFBP3	1.91588	11.1195	3.09934e-07	1.0297e-05
ENSG00000112319	EYA4	-3.02848	3.50016	3.24919e-07	1.07397e-05
ENSG00000159023	EPB41	-1.28315	3.87597	3.34993e-07	1.10445e-05
ENSG00000176532	PRR15	2.71286	3.23853	3.85242e-07	1.25733e-05
ENSG00000107984	DKK1	1.06693	6.48684	3.90344e-07	1.27078e-05
ENSG00000135424	ITGA7	-1.31724	7.33258	3.96526e-07	1.28767e-05
ENSG00000115252	PDE1A	1.19915	4.50428	4.0864e-07	1.32369e-05
ENSG00000120708	TGFBI	1.49705	12.4664	4.28161e-07	1.38346e-05
ENSG00000182463	TSHZ2	1.70586	2.98185	4.40102e-07	1.41851e-05
ENSG00000196338	NLGN3	-1.32192	0.394146	4.50958e-07	1.44989e-05
ENSG00000128340	RAC2	2.00284	1.7598	4.82631e-07	1.54788e-05
ENSG00000100767	PAPLN	-1.9128	1.76584	4.98417e-07	1.59457e-05
ENSG00000166292	TMEM100	-1.63581	1.52421	5.07192e-07	1.61466e-05
ENSG00000119514	GALNT12	-1.43509	5.04006	5.21543e-07	1.65628e-05
ENSG00000165912	PACSIN3	-1.04463	3.43111	5.48006e-07	1.73183e-05
ENSG00000144596	GRIP2	-1.63064	0.654053	6.42435e-07	2.00459e-05
ENSG00000160460	SPTBN4	-1.32117	1.73971	6.43597e-07	2.00459e-05
ENSG00000111799	COL12A1	1.08442	12.1575	6.49546e-07	2.01826e-05
ENSG00000144476	ACKR3	1.33228	6.9607	6.55244e-07	2.0311e-05
ENSG00000134602	STK26	1.12592	2.33142	6.58127e-07	2.03517e-05
ENSG00000133687	TMTC1	-2.64653	7.40011	6.64552e-07	2.05014e-05
ENSG00000137752	CASP1	-1.37358	1.50862	6.75721e-07	2.07472e-05
ENSG00000102383	ZDHHC15	-1.55073	0.400628	6.77421e-07	2.07502e-05
ENSG00000149054	ZNF215	1.27879	0.85177	6.91407e-07	2.11287e-05
ENSG00000137672	TRPC6	-2.17782	1.21044	6.94703e-07	2.11794e-05
ENSG00000167100	SAMD14	-1.03092	2.88434	7.58705e-07	2.30764e-05
ENSG00000128567	PODXL	2.79465	6.92122	7.6623e-07	2.31677e-05
ENSG00000119771	KLHL29	1.04804	4.78016	7.70229e-07	2.3209e-05
ENSG00000260230	FRRS1L	-1.82566	1.41747	8.17767e-07	2.45842e-05
ENSG00000143867	OSR1	-1.36869	4.97264	8.51264e-07	2.54172e-05
ENSG00000197415	VEPH1	1.70157	4.71765	8.51361e-07	2.54172e-05
ENSG00000156049	GNA14	-2.3323	1.32073	8.91629e-07	2.65583e-05
ENSG00000120149	MSX2	-2.02647	2.80801	9.08034e-07	2.69848e-05
ENSG00000158258	CLSTN2	-2.33779	0.775224	9.65957e-07	2.85751e-05
ENSG00000127863	TNFRSF19	-2.32516	3.83625	1.0196e-06	3.0025e-05
ENSG00000137872	SEMA6D	-2.53645	2.76338	1.02272e-06	3.00485e-05
ENSG00000198932	GPRASP1	-1.13625	3.17558	1.04931e-06	3.07599e-05
ENSG00000167693	NXN	-1.04952	5.64701	1.07436e-06	3.14231e-05
ENSG00000158246	FAM46B	-1.16984	3.32037	1.13466e-06	3.31123e-05
ENSG00000154721	JAM2	-1.59219	2.65331	1.17079e-06	3.40897e-05
ENSG00000154783	FGD5	2.0317	1.97622	1.17606e-06	3.41664e-05
ENSG00000163251	FZD5	-1.32788	2.07942	1.1805e-06	3.42186e-05
ENSG00000133110	POSTN	2.50307	13.0998	1.19513e-06	3.45655e-05
ENSG00000183715	OPCML	4.58187	3.2123	1.2059e-06	3.47993e-05
ENSG00000121904	CSMD2	1.33804	2.81638	1.25032e-06	3.6001e-05
ENSG00000095587	TLL2	-1.63238	0.773875	1.29499e-06	3.71221e-05
ENSG00000093072	CECR1	-1.04403	4.14851	1.32784e-06	3.79798e-05
ENSG00000101333	PLCB4	-1.32184	4.00362	1.37966e-06	3.93751e-05
ENSG00000151117	TMEM86A	-1.22807	0.466058	1.40739e-06	4.0035e-05
ENSG00000225783	MIAT	-2.77918	1.72637	1.40897e-06	4.0035e-05
ENSG00000278291	RP11-172H24.4	1.49606	0.897311	1.41913e-06	4.02355e-05
ENSG00000186847	KRT14	2.78911	4.96999	1.46796e-06	4.13487e-05
ENSG00000152527	PLEKHH2	1.19778	4.25098	1.51842e-06	4.26771e-05
ENSG00000100228	RAB36	-1.23147	2.72796	1.56063e-06	4.3674e-05
ENSG00000168309	FAM107A	-1.42949	2.35851	1.57795e-06	4.4014e-05
ENSG00000231407	RP11-576I22.2	-1.37253	1.91223	1.57957e-06	4.4014e-05
ENSG00000149131	SERPING1	-1.59196	7.13324	1.63942e-06	4.55835e-05
ENSG00000197977	ELOVL2	-1.41386	0.956267	1.68308e-06	4.66776e-05
ENSG00000067992	PDK3	-1.22185	1.19311	1.68597e-06	4.66776e-05
ENSG00000143845	ETNK2	-1.30946	0.703953	1.76945e-06	4.88844e-05
ENSG00000139946	PELI2	-1.36377	3.21345	1.90632e-06	5.21101e-05
ENSG00000135362	PRR5L	-1.31357	3.19998	1.91525e-06	5.22439e-05
ENSG00000176595	KBTBD11	-1.82218	2.0644	1.95984e-06	5.32361e-05
ENSG00000133216	EPHB2	-1.46706	4.16482	2.05645e-06	5.55112e-05
ENSG00000138606	SHF	-1.20956	0.878289	2.17387e-06	5.83731e-05
ENSG00000175352	NRIP3	1.25346	2.22432	2.28617e-06	6.1076e-05
ENSG00000265972	TXNIP	-1.17412	7.47905	2.32428e-06	6.18391e-05
ENSG00000069020	MAST4	-1.11818	3.45553	2.45595e-06	6.52085e-05
ENSG00000013293	SLC7A14	1.6169	2.15421	2.50764e-06	6.64448e-05
ENSG00000150510	FAM124A	-1.74257	1.34664	2.60697e-06	6.89358e-05
ENSG00000123572	NRK	3.29625	4.29968	2.62556e-06	6.91566e-05
ENSG00000169083	AR	-1.19351	3.28829	2.79651e-06	7.34329e-05
ENSG00000100027	YPEL1	-1.3293	0.816519	3.04026e-06	7.95812e-05
ENSG00000273038	RP11-479G22.8	1.00402	2.78678	3.07547e-06	8.03404e-05
ENSG00000169429	CXCL8	1.8953	1.51718	3.13482e-06	8.17261e-05
ENSG00000211445	GPX3	-1.06796	4.60784	3.36613e-06	8.75803e-05
ENSG00000131831	RAI2	1.07405	2.1431	3.5223e-06	9.12873e-05
ENSG00000145779	TNFAIP8	1.27993	4.84362	3.5227e-06	9.12873e-05
ENSG00000129596	CDO1	-1.00556	1.92839	3.53814e-06	9.15043e-05
ENSG00000204442	FAM155A	1.67976	2.10247	3.62258e-06	9.35015e-05
ENSG00000187800	PEAR1	-1.04047	7.31693	3.65207e-06	9.38885e-05
ENSG00000156218	ADAMTSL3	-1.45224	3.30218	3.76161e-06	9.63226e-05
ENSG00000116285	ERRFI1	-1.4513	7.13066	4.11246e-06	0.000104892
ENSG00000142065	ZFP14	-1.03996	1.28692	4.20414e-06	0.000106601
ENSG00000112297	AIM1	1.5069	3.44382	4.28513e-06	0.000108442
ENSG00000136040	PLXNC1	-1.14753	1.69171	4.34289e-06	0.000109476
ENSG00000125266	EFNB2	1.30455	1.55879	4.53918e-06	0.000114202
ENSG00000139874	SSTR1	2.91544	2.37318	4.6033e-06	0.000115591
ENSG00000082482	KCNK2	1.24836	7.64905	4.82825e-06	0.000121005
ENSG00000172986	GXYLT2	-1.01973	4.23757	5.0813e-06	0.000127101
ENSG00000133392	MYH11	-2.24226	2.04753	5.0928e-06	0.000127143
ENSG00000152217	SETBP1	-1.12327	4.93978	5.11931e-06	0.000127559
ENSG00000138772	ANXA3	-2.92165	2.76795	5.19765e-06	0.000128769
ENSG00000214226	C17orf67	-2.22824	1.48319	5.22587e-06	0.000129221
ENSG00000078401	EDN1	-1.40565	2.74394	5.31253e-06	0.000131113
ENSG00000133056	PIK3C2B	-1.08807	3.19878	5.60721e-06	0.000137861
ENSG00000160190	SLC37A1	-1.08738	1.65764	5.71206e-06	0.000139908
ENSG00000136367	ZFHX2	-1.55642	0.820535	5.8221e-06	0.000141982
ENSG00000128342	LIF	1.14198	6.62745	5.82962e-06	0.000141982
ENSG00000212864	RNF208	-1.22714	0.675088	6.50768e-06	0.000157313
ENSG00000138378	STAT4	1.48031	2.89777	6.64184e-06	0.000160258
ENSG00000250320	CTD-2269F5.1	-1.36636	0.219555	6.68045e-06	0.00016089
ENSG00000156140	ADAMTS3	-1.20773	3.17519	6.74646e-06	0.000162178
ENSG00000169247	SH3TC2	-1.20687	0.678489	6.84222e-06	0.000164175
ENSG00000078295	ADCY2	-2.65734	3.55977	7.02088e-06	0.000167965
ENSG00000204851	PNMAL2	-1.52377	1.9128	7.02607e-06	0.000167965
ENSG00000185585	OLFML2A	-1.26208	5.34675	7.15751e-06	0.000170478
ENSG00000006468	ETV1	-1.84086	3.7197	7.35205e-06	0.000174511
ENSG00000229644	NAMPTP1	2.59865	1.45878	7.35377e-06	0.000174511
ENSG00000189067	LITAF	-1.10277	7.10469	7.40532e-06	0.000175413
ENSG00000186496	ZNF396	-1.35516	0.202227	7.43671e-06	0.000175835
ENSG00000178752	ERFE	-1.17037	1.00732	7.54246e-06	0.00017801
ENSG00000250697	CTD-2066L21.3	1.33292	0.447391	7.639e-06	0.000179961
ENSG00000182648	LINC01006	-1.01796	1.42121	7.67989e-06	0.000180596
ENSG00000250305	KIAA1456	-1.76071	2.04122	8.4566e-06	0.000197427
ENSG00000106483	SFRP4	-1.49436	6.44582	8.54772e-06	0.000199196
ENSG00000260822	GS1-358P8.4	-1.48358	1.57319	9.0252e-06	0.000208821
ENSG00000016391	CHDH	-1.49144	1.79514	9.06108e-06	0.000209277
ENSG00000049089	COL9A2	-1.42366	0.943534	9.33695e-06	0.000215265
ENSG00000099204	ABLIM1	-1.32955	6.45357	1.01063e-05	0.000231388
ENSG00000186300	ZNF555	-1.00047	1.1907	1.01077e-05	0.000231388
ENSG00000206052	DOK6	-1.23697	3.13247	1.08662e-05	0.000247006
ENSG00000146411	SLC2A12	-2.84631	5.94757	1.09446e-05	0.000248352
ENSG00000061455	PRDM6	-2.24266	2.3459	1.10696e-05	0.00025075
ENSG00000225177	RP11-390P2.4	1.04726	2.31558	1.13256e-05	0.000255655
ENSG00000245498	RP11-677M14.7	-1.26861	0.111828	1.13993e-05	0.000256425
ENSG00000113083	LOX	1.05341	10.8824	1.17293e-05	0.000262481
ENSG00000181195	PENK	-2.6901	7.31342	1.18925e-05	0.000265566
ENSG00000092295	TGM1	-1.68965	1.52906	1.22059e-05	0.000271738
ENSG00000153815	CMIP	1.03419	5.27786	1.26721e-05	0.00028067
ENSG00000125864	BFSP1	-1.37491	0.324501	1.28763e-05	0.000284221
ENSG00000227354	RBM26-AS1	-1.22866	0.358822	1.32531e-05	0.000291545
ENSG00000182253	SYNM	-1.51074	4.53595	1.33017e-05	0.00029212
ENSG00000164440	TXLNB	-2.54686	1.0984	1.33983e-05	0.000293743
ENSG00000183828	NUDT14	-1.01252	1.68348	1.38637e-05	0.000301901
ENSG00000090539	CHRD	-1.54766	3.83659	1.4046e-05	0.000305359
ENSG00000144792	ZNF660	-1.12628	0.381763	1.41372e-05	0.000306539
ENSG00000001617	SEMA3F	-1.07283	5.85087	1.41476e-05	0.000306539
ENSG00000162545	CAMK2N1	-1.57251	4.17298	1.43463e-05	0.000310326
ENSG00000139626	ITGB7	-1.35922	0.403357	1.4575e-05	0.000314748
ENSG00000119630	PGF	-1.75115	2.78162	1.52097e-05	0.000326279
ENSG00000139910	NOVA1	1.37604	0.907095	1.5257e-05	0.000326752
ENSG00000248905	FMN1	-1.34738	5.31843	1.52979e-05	0.00032695
ENSG00000141448	GATA6	1.02225	4.51295	1.57804e-05	0.000335191
ENSG00000164056	SPRY1	-1.3797	1.90281	1.62764e-05	0.000344035
ENSG00000180881	CAPS2	-1.18718	1.49456	1.63489e-05	0.000345004
ENSG00000196616	ADH1B	-1.45743	5.64574	1.64747e-05	0.000347093
ENSG00000231768	LINC01354	-1.39905	0.401871	1.72345e-05	0.000360755
ENSG00000183775	KCTD16	1.46675	3.31167	1.7488e-05	0.00036547
ENSG00000131016	AKAP12	-1.18136	9.33996	1.89926e-05	0.00039374
ENSG00000115008	IL1A	1.49017	0.0939601	1.94146e-05	0.000401204
ENSG00000151692	RNF144A	-1.37274	2.97325	1.96994e-05	0.000406329
ENSG00000129667	RHBDF2	1.27729	1.11002	2.05895e-05	0.000422785
ENSG00000116132	PRRX1	-1.04183	9.7864	2.07885e-05	0.000426196
ENSG00000184408	KCND2	1.43415	4.23687	2.14397e-05	0.000438162
ENSG00000154065	ANKRD29	-1.94721	3.24871	2.20075e-05	0.00044835
ENSG00000152056	AP1S3	-1.44621	1.68314	2.2145e-05	0.000449738
ENSG00000004776	HSPB6	1.01249	8.32665	2.27432e-05	0.000461164
ENSG00000112981	NME5	-1.52803	0.843203	2.28017e-05	0.000461628
ENSG00000146250	PRSS35	-1.34866	1.08444	2.32953e-05	0.000470886
ENSG00000182957	SPATA13	-1.94558	3.6063	2.35004e-05	0.00047429
ENSG00000091409	ITGA6	-2.01135	6.85618	2.37772e-05	0.000478387
ENSG00000153790	C7orf31	-1.04027	1.13704	2.38448e-05	0.000478554
ENSG00000090530	P3H2	1.20073	4.90133	2.38594e-05	0.000478554
ENSG00000138735	PDE5A	-1.63803	6.5691	2.46363e-05	0.000492611
ENSG00000107317	PTGDS	-1.94199	2.69713	2.47231e-05	0.000493586
ENSG00000178531	CTXN1	-1.25617	1.53473	2.48954e-05	0.000495871
ENSG00000109819	PPARGC1A	-1.98294	0.955597	2.56781e-05	0.000509511
ENSG00000243137	PSG4	-3.48844	3.74677	2.5768e-05	0.000510513
ENSG00000196730	DAPK1	-1.29396	5.82778	2.62981e-05	0.000519427
ENSG00000111052	LIN7A	-1.32862	3.766	2.63914e-05	0.000519685
ENSG00000141540	TTYH2	-1.661	1.07499	2.70155e-05	0.000531169
ENSG00000147655	RSPO2	-4.22434	1.94613	2.76737e-05	0.000542463
ENSG00000118257	NRP2	1.24856	6.29272	2.78531e-05	0.000545155
ENSG00000107796	ACTA2	-1.86928	8.58836	2.8518e-05	0.000557327
ENSG00000163661	PTX3	1.64376	11.1293	2.87981e-05	0.000561953
ENSG00000280241	RP11-290O12.2	-1.06309	1.74676	2.89116e-05	0.00056332
ENSG00000081059	TCF7	1.02533	4.17638	2.92752e-05	0.000569548
ENSG00000218336	TENM3	1.69553	6.66995	2.99523e-05	0.000580975
ENSG00000145423	SFRP2	-1.62128	9.32485	3.05783e-05	0.000592233
ENSG00000160013	PTGIR	1.15647	4.07542	3.10393e-05	0.000600263
ENSG00000124749	COL21A1	-1.74691	6.12223	3.11232e-05	0.000600989
ENSG00000125845	BMP2	-1.73458	1.61841	3.13139e-05	0.00060377
ENSG00000163491	NEK10	-2.05392	3.60863	3.17315e-05	0.000610915
ENSG00000144063	MALL	1.41266	3.53347	3.77445e-05	0.00072132
ENSG00000164112	TMEM155	1.83671	2.08277	3.83438e-05	0.000729546
ENSG00000111087	GLI1	1.14189	1.00641	3.91896e-05	0.000742367
ENSG00000101230	ISM1	-3.22108	2.92804	3.96842e-05	0.00075064
ENSG00000161921	CXCL16	-1.50221	2.50365	3.99115e-05	0.000753839
ENSG00000213742	ZNF337-AS1	-1.04577	0.627888	4.0616e-05	0.000764914
ENSG00000173698	ADGRG2	-2.13906	1.32397	4.06893e-05	0.000765183
ENSG00000166450	PRTG	-1.05257	0.966081	4.25669e-05	0.000799332
ENSG00000224982	TMEM233	1.54895	0.635524	4.42229e-05	0.000827135
ENSG00000172201	ID4	-1.11218	6.35605	4.43962e-05	0.000827994
ENSG00000143786	CNIH3	-1.05614	1.84338	4.44127e-05	0.000827994
ENSG00000198795	ZNF521	1.00269	4.93755	4.56684e-05	0.000850181
ENSG00000162645	GBP2	-1.1513	4.4718	4.58266e-05	0.000851902
ENSG00000237440	ZNF737	-1.01345	0.938148	4.74066e-05	0.000878751
ENSG00000148344	PTGES	-1.06017	5.79571	4.78986e-05	0.000886604
ENSG00000033867	SLC4A7	-1.08661	7.01202	4.82424e-05	0.000890423
ENSG00000080573	COL5A3	1.46031	7.41821	4.87082e-05	0.000897437
ENSG00000164694	FNDC1	1.24002	7.00225	4.87795e-05	0.000897437
ENSG00000151468	CCDC3	2.40083	1.68866	4.88302e-05	0.000897437
ENSG00000184226	PCDH9	1.65602	3.29078	4.96659e-05	0.000910213
ENSG00000196878	LAMB3	-1.13564	4.43298	5.28587e-05	0.000964635
ENSG00000125730	C3	-1.6356	6.16491	5.36194e-05	0.000975768
ENSG00000253161	LINC01605	1.3506	0.283922	5.38086e-05	0.000977838
ENSG00000121005	CRISPLD1	1.32769	0.908489	5.44151e-05	0.000986093
ENSG00000008394	MGST1	-1.02961	7.4707	5.4645e-05	0.000987497
ENSG00000049323	LTBP1	-1.11238	8.73444	5.49893e-05	0.000992335
ENSG00000214688	C10orf105	-2.04611	0.849618	5.58408e-05	0.0010049
ENSG00000054654	SYNE2	-1.06921	3.95257	5.73485e-05	0.00102918
ENSG00000076344	RGS11	-1.21649	3.09079	5.99418e-05	0.00106979
ENSG00000113361	CDH6	-2.35161	5.78283	6.30881e-05	0.00111824
ENSG00000100336	APOL4	-1.8765	0.191954	6.67422e-05	0.00117817
ENSG00000244414	CFHR1	2.38343	0.552361	6.70896e-05	0.00118269
ENSG00000266524	GDF10	1.50529	2.03652	7.23657e-05	0.0012656
ENSG00000188227	ZNF793	-1.24145	1.4848	7.23786e-05	0.0012656
ENSG00000206384	COL6A6	1.81519	1.07595	7.25943e-05	0.00126596
ENSG00000017427	IGF1	-1.00467	1.79987	7.34234e-05	0.00127698
ENSG00000134198	TSPAN2	-1.04078	2.62484	7.44467e-05	0.00129304
ENSG00000115041	KCNIP3	-1.00285	2.33109	7.75926e-05	0.00133692
ENSG00000150995	ITPR1	-1.35316	4.04353	7.93638e-05	0.00136563
ENSG00000103034	NDRG4	1.11473	0.617077	8.11978e-05	0.00139348
ENSG00000146197	SCUBE3	2.1709	8.39138	8.16749e-05	0.00139797
ENSG00000198074	AKR1B10	-2.41737	1.7805	8.35316e-05	0.00142223
ENSG00000177570	SAMD12	1.35134	2.7083	8.3644e-05	0.00142228
ENSG00000196502	SULT1A1	-1.14874	2.40516	8.63984e-05	0.00146527
ENSG00000151414	NEK7	1.13993	8.6285	8.68485e-05	0.00147098
ENSG00000126562	WNK4	2.58854	3.31208	9.43918e-05	0.00158836
ENSG00000143819	EPHX1	-1.49517	7.01521	9.5015e-05	0.00159529
ENSG00000165113	GKAP1	-1.12156	0.239763	9.70077e-05	0.00162184
ENSG00000124126	PREX1	1.08403	2.58333	9.99448e-05	0.0016645
ENSG00000005249	PRKAR2B	-1.34038	1.52354	0.000101314	0.00168083
ENSG00000157601	MX1	-1.10607	2.0234	0.000102662	0.00169884
ENSG00000163884	KLF15	-1.22919	1.74649	0.000104364	0.00172041
ENSG00000130477	UNC13A	1.98207	4.4951	0.00010553	0.00173716
ENSG00000116106	EPHA4	1.19197	3.45775	0.000105685	0.00173716
ENSG00000164976	KIAA1161	-1.32002	2.01482	0.000106378	0.00174399
ENSG00000179859	AC025335.1	-1.02049	1.38439	0.000107496	0.00175861
ENSG00000205795	CYS1	-1.01383	2.12667	0.000116057	0.00189151
ENSG00000129048	ACKR4	1.34094	4.47775	0.000116542	0.00189465
ENSG00000106823	ECM2	-1.22705	6.4937	0.000117263	0.00190398
ENSG00000227827	RP11-958N24.2	2.89636	1.82548	0.000119414	0.00193648
ENSG00000163013	FBXO41	-1.30142	0.295736	0.000121098	0.00195889
ENSG00000099957	P2RX6	-1.56193	0.881669	0.000122626	0.00197866
ENSG00000184792	OSBP2	1.08361	1.03496	0.000124152	0.00200079
ENSG00000158560	DYNC1I1	1.30171	0.851888	0.000124841	0.00200743
ENSG00000260604	RP1-140K8.5	2.02628	3.17984	0.000127685	0.00203937
ENSG00000143248	RGS5	-2.01176	2.07787	0.000130215	0.00207273
ENSG00000072041	SLC6A15	1.60043	0.950554	0.000130391	0.00207298
ENSG00000234380	LINC01426	-1.16158	2.30743	0.000132988	0.00211167
ENSG00000117594	HSD11B1	-1.41654	1.18604	0.000138932	0.00219529
ENSG00000242779	ZNF702P	-1.14902	0.402535	0.000139304	0.0021985
ENSG00000185565	LSAMP	-1.66387	5.0403	0.000140372	0.00221265
ENSG00000100979	PLTP	-1.05076	4.54318	0.000143236	0.00225505
ENSG00000162426	SLC45A1	-1.119	1.57333	0.000145398	0.00228308
ENSG00000105088	OLFM2	1.45733	4.80103	0.000145918	0.00228616
ENSG00000132386	SERPINF1	-1.26068	7.72854	0.000147031	0.00230083
ENSG00000012171	SEMA3B	-1.43718	5.52513	0.00014781	0.00231022
ENSG00000053747	LAMA3	-1.43159	2.64545	0.000153926	0.00239735
ENSG00000099864	PALM	-1.12446	6.52159	0.000159013	0.00245278
ENSG00000085117	CD82	-1.60655	4.16014	0.000160693	0.00246987
ENSG00000138642	HERC6	-1.07492	1.69534	0.000161269	0.00247286
ENSG00000253661	ZFHX4-AS1	1.01422	2.07058	0.00016505	0.00252784
ENSG00000204052	LRRC73	-1.18221	0.520144	0.00016717	0.00255728
ENSG00000204131	NHSL2	-1.02655	4.99185	0.000177787	0.00270373
ENSG00000003096	KLHL13	-1.14216	2.84293	0.000179394	0.00272498
ENSG00000197921	HES5	1.45771	1.55996	0.000181651	0.00274639
ENSG00000102524	TNFSF13B	-1.75727	1.12767	0.000185282	0.00279802
ENSG00000164220	F2RL2	-1.12937	5.59918	0.000188535	0.00283394
ENSG00000198133	TMEM229B	-1.06424	1.36571	0.00019267	0.00288271
ENSG00000080493	SLC4A4	1.40968	4.14913	0.000195485	0.00291935
ENSG00000154133	ROBO4	-1.48402	2.24438	0.000195583	0.00291935
ENSG00000169744	LDB2	-1.22024	5.93614	0.000197766	0.00294197
ENSG00000171840	NINJ2	1.02793	0.277168	0.000203255	0.0030098
ENSG00000139209	SLC38A4	1.16945	2.4465	0.000212885	0.00313448
ENSG00000179242	CDH4	1.50808	3.58669	0.000213944	0.0031465
ENSG00000165092	ALDH1A1	-2.19325	2.03261	0.000227069	0.0033207
ENSG00000164776	PHKG1	-2.18262	1.84074	0.000232413	0.00339502
ENSG00000185090	MANEAL	-1.08399	0.568329	0.000235965	0.00344301
ENSG00000176928	GCNT4	-1.51737	2.53125	0.000238648	0.00347824
ENSG00000076555	ACACB	-1.11058	2.79074	0.000239049	0.00348018
ENSG00000185760	KCNQ5	-1.39878	3.85091	0.00023986	0.00348806
ENSG00000113209	PCDHB5	-1.14257	0.316265	0.000242588	0.0035224
ENSG00000263050	RP11-667K14.3	1.02297	0.32399	0.000242765	0.0035224
ENSG00000214357	NEURL1B	-1.24915	1.77344	0.000249113	0.00360644
ENSG00000189056	RELN	-1.37741	5.10922	0.000257811	0.00371861
ENSG00000215910	C1orf167	-1.11765	0.396991	0.00025801	0.00371861
ENSG00000118898	PPL	-1.48234	6.69869	0.000273556	0.00391654
ENSG00000172296	SPTLC3	-1.51463	4.01567	0.000276466	0.00394512
ENSG00000154153	FAM134B	-1.32575	1.8276	0.000282078	0.00400315
ENSG00000188906	LRRK2	-1.00999	4.44809	0.000283148	0.00401395
ENSG00000150551	LYPD1	2.2292	0.915264	0.000286023	0.00404714
ENSG00000183691	NOG	1.18277	1.97334	0.000294827	0.00415677
ENSG00000172020	GAP43	-1.39869	1.91581	0.000299435	0.00421258
ENSG00000246430	LINC00968	-1.03992	5.11251	0.000310381	0.00433363
ENSG00000153253	SCN3A	1.79237	2.30211	0.000317297	0.00441009
ENSG00000250722	SELENOP	-2.59945	5.31199	0.000321264	0.00445677
ENSG00000143127	ITGA10	1.32757	3.76668	0.000331956	0.00459525
ENSG00000065809	FAM107B	-1.24761	4.37547	0.000343893	0.00474528
ENSG00000145681	HAPLN1	1.87884	6.77328	0.000347005	0.00477297
ENSG00000134243	SORT1	-1.0221	6.15392	0.000347706	0.00477755
ENSG00000253540	FAM86HP	1.12097	0.344273	0.000351404	0.00481815
ENSG00000205710	C17orf107	1.02041	0.912699	0.000356366	0.00486558
ENSG00000148082	SHC3	-1.5204	4.03413	0.000358018	0.004883
ENSG00000143153	ATP1B1	-1.27335	4.74787	0.000359157	0.00489337
ENSG00000182771	GRID1	-1.12638	1.81899	0.000375936	0.0050952
ENSG00000227036	LINC00511	1.15653	0.513696	0.000393688	0.0053191
ENSG00000235587	GAPDHP65	-1.34738	1.54884	0.000401928	0.00539667
ENSG00000163874	ZC3H12A	1.08381	6.59615	0.000403021	0.00540574
ENSG00000124216	SNAI1	1.13443	6.65238	0.000410491	0.00547758
ENSG00000121898	CPXM2	-1.37868	6.25665	0.000417641	0.00556154
ENSG00000179104	TMTC2	1.03081	2.57246	0.000429704	0.0056813
ENSG00000078725	BRINP1	-1.59882	3.55147	0.000433965	0.00572596
ENSG00000175265	GOLGA8A	-1.091	3.62784	0.000436081	0.0057454
ENSG00000204257	HLA-DMA	-1.26982	1.54713	0.000438735	0.00575957
ENSG00000110076	NRXN2	-1.10143	2.20016	0.00045185	0.00590779
ENSG00000167554	ZNF610	-1.02279	1.07629	0.000456708	0.00596529
ENSG00000122035	RASL11A	-1.70573	0.975668	0.000467343	0.00609192
ENSG00000197106	SLC6A17	2.16407	0.458943	0.000467987	0.00609417
ENSG00000144362	PHOSPHO2	-1.08385	0.395966	0.000476915	0.00617939
ENSG00000158023	WDR66	1.08656	0.822191	0.000487266	0.00627585
ENSG00000164136	IL15	-1.04699	1.5628	0.000500987	0.00643338
ENSG00000269936	#N/A	1.25784	2.75546	0.000509919	0.00654161
ENSG00000162595	DIRAS3	-1.39494	0.185997	0.000513146	0.00657649
ENSG00000180155	LYNX1	-1.17349	5.12097	0.000517068	0.0066202
ENSG00000131737	KRT34	1.91384	3.1942	0.000519051	0.00663249
ENSG00000182263	FIGN	-1.15855	1.97124	0.000521126	0.00663937
ENSG00000166546	BEAN1	-1.3752	0.266685	0.000523447	0.00665585
ENSG00000159263	SIM2	-3.01664	1.6315	0.000563107	0.00711128
ENSG00000152078	TMEM56	-1.01095	1.54709	0.000569991	0.00718422
ENSG00000154874	CCDC144B	-1.22981	0.386424	0.000575566	0.00724039
ENSG00000173376	NDNF	1.51905	2.27738	0.000587551	0.0073697
ENSG00000171509	RXFP1	-1.56191	1.63542	0.000634516	0.00790522
ENSG00000204248	COL11A2	-1.12794	1.32768	0.00066597	0.0082574
ENSG00000130487	KLHDC7B	-1.15626	1.30917	0.00067375	0.00833118
ENSG00000162772	ATF3	-1.08507	6.57324	0.000674381	0.00833118
ENSG00000075213	SEMA3A	-1.36174	1.99953	0.000675136	0.00833118
ENSG00000146592	CREB5	1.16347	4.12676	0.000676671	0.0083386
ENSG00000166278	C2	-1.2195	0.968562	0.00068525	0.00840795
ENSG00000146054	TRIM7	-1.15091	0.87613	0.000688046	0.00843426
ENSG00000102755	FLT1	-1.49537	3.01049	0.000699237	0.00856334
ENSG00000127954	STEAP4	2.2493	4.60872	0.000699913	0.00856352
ENSG00000120156	TEK	2.39719	4.64301	0.000742804	0.00897798
ENSG00000141449	GREB1L	-1.6392	1.36714	0.000755272	0.00908641
ENSG00000151623	NR3C2	1.0575	2.86526	0.000756657	0.00909462
ENSG00000167771	RCOR2	1.02597	0.813741	0.000763746	0.00917132
ENSG00000132837	DMGDH	-1.01716	2.57163	0.000765136	0.0091795
ENSG00000164161	HHIP	1.51796	2.90746	0.000801808	0.00952248
ENSG00000105767	CADM4	-1.7592	1.11978	0.000830464	0.00982677
ENSG00000134769	DTNA	-1.60474	1.81044	0.000872515	0.0102774
ENSG00000165084	C8orf34	-1.27008	0.640001	0.000881965	0.0103605
ENSG00000249790	RP11-20D14.6	1.68987	1.06208	0.000915108	0.0106628
ENSG00000064205	WISP2	1.2474	5.22184	0.000944867	0.0109603
ENSG00000158856	DMTN	-1.26156	0.732888	0.000947992	0.0109769
ENSG00000230795	HLA-K	2.04315	1.41534	0.000959459	0.0110997
ENSG00000091972	CD200	-1.87128	1.70207	0.000997133	0.0114335
ENSG00000126217	MCF2L	1.52137	1.94746	0.00100942	0.0115336
ENSG00000042062	FAM65C	-2.3311	1.94676	0.00101064	0.0115373
ENSG00000143028	SYPL2	1.08951	1.81546	0.00101725	0.011572
ENSG00000049540	ELN	1.14594	10.6541	0.00102215	0.0115971
ENSG00000214425	LRRC37A4P	-1.12255	1.10081	0.00104251	0.0117664
ENSG00000153234	NR4A2	1.16289	7.18555	0.00105143	0.0118259
ENSG00000270225	MTCO2P22	-2.19064	1.42034	0.00108357	0.0120928
ENSG00000181754	AMIGO1	-1.09177	2.81119	0.00110247	0.0122616
ENSG00000137819	PAQR5	1.38003	1.23977	0.00111031	0.0123275
ENSG00000174611	KY	1.08011	0.582399	0.00114324	0.0125853
ENSG00000103742	IGDCC4	-1.36093	3.54317	0.00114518	0.012596
ENSG00000081052	COL4A4	-1.8936	3.79342	0.00118638	0.0129503
ENSG00000164761	TNFRSF11B	1.23994	8.47455	0.00121428	0.013177
ENSG00000145242	EPHA5	2.76737	5.88847	0.00122501	0.0132767
ENSG00000163364	LINC01116	2.53964	3.27954	0.00123804	0.0133788
ENSG00000224389	C4B	-1.31754	0.116505	0.00133914	0.0143044
ENSG00000138759	FRAS1	-2.53175	3.12645	0.00135156	0.0143807
ENSG00000112852	PCDHB2	-1.06743	1.75502	0.00147563	0.0155445
ENSG00000161249	DMKN	1.22794	3.34505	0.00150356	0.0157491
ENSG00000185742	C11orf87	1.72417	3.11686	0.00151	0.0157939
ENSG00000153162	BMP6	1.57611	3.30398	0.001535	0.0159879
ENSG00000166206	GABRB3	-1.00904	1.43036	0.00161501	0.016754
ENSG00000163682	RPL9	1.09393	3.91514	0.00161731	0.0167644
ENSG00000197632	SERPINB2	2.49291	4.38162	0.00163648	0.0169237
ENSG00000162692	VCAM1	-1.99592	5.51946	0.00169218	0.0173052
ENSG00000153132	CLGN	-1.37115	2.89696	0.00178303	0.018049
ENSG00000101670	LIPG	2.54215	1.67788	0.00182996	0.0184376
ENSG00000144668	ITGA9	2.13667	1.54741	0.00183841	0.018494
ENSG00000257702	LBX2-AS1	1.08533	1.69157	0.00188972	0.018922
ENSG00000175899	A2M	-2.39238	6.76139	0.00189576	0.0189532
ENSG00000106123	EPHB6	-1.98829	1.98233	0.00192089	0.0191453
ENSG00000218175	AC016739.2	-1.26281	2.27369	0.00193018	0.0192084
ENSG00000164418	GRIK2	1.35165	1.71232	0.00205257	0.0202692
ENSG00000160145	KALRN	-1.11443	0.492897	0.00208304	0.0204935
ENSG00000126803	HSPA2	-1.13128	2.57828	0.00211599	0.0207547
ENSG00000132205	EMILIN2	1.09723	5.55993	0.00221052	0.0214544
ENSG00000183087	GAS6	1.00123	8.39466	0.00230538	0.0221101
ENSG00000141404	GNAL	-1.18766	0.629206	0.00232071	0.0222407
ENSG00000282849	RP11-121P12.1	1.10822	2.43033	0.00238011	0.0227426
ENSG00000163359	COL6A3	1.06486	12.3116	0.0024244	0.0231147
ENSG00000170571	EMB	-1.59195	2.65059	0.00243121	0.0231626
ENSG00000185862	EVI2B	-1.3672	1.12123	0.00246279	0.0233604
ENSG00000174600	CMKLR1	1.30577	3.90381	0.00251661	0.0237665
ENSG00000134775	FHOD3	-1.03661	4.80427	0.00257105	0.0241224
ENSG00000087076	HSD17B14	-1.45955	1.93145	0.00264872	0.0246966
ENSG00000166321	NUDT13	-1.11837	0.359478	0.00273056	0.0252173
ENSG00000119714	GPR68	1.02539	3.00165	0.00287076	0.0263617
ENSG00000234810	RP11-90C4.1	-1.78577	1.76899	0.00288214	0.0264475
ENSG00000104313	EYA1	-2.8142	3.71316	0.00290929	0.0266025
ENSG00000154645	CHODL	-1.77731	2.44143	0.00314145	0.0283256
ENSG00000089127	OAS1	-1.01816	1.24737	0.00332943	0.0296491
ENSG00000223749	MIR503HG	1.01262	2.056	0.0034756	0.0306141
ENSG00000117643	MAN1C1	-1.23219	5.65204	0.00359874	0.0314423
ENSG00000163734	CXCL3	1.03376	1.17756	0.00362935	0.031667
ENSG00000036530	CYP46A1	-1.06101	0.173527	0.0036987	0.0322162
ENSG00000157554	ERG	1.06999	3.34235	0.00372163	0.0323415
ENSG00000174125	TLR1	-1.1114	0.490482	0.00391088	0.033603
ENSG00000170893	TRH	2.11737	3.76514	0.00407531	0.0348081
ENSG00000151320	AKAP6	1.42675	1.66625	0.00421406	0.0358706
ENSG00000169174	PCSK9	1.79368	4.05095	0.00434082	0.036665
ENSG00000139200	PIANP	-1.15264	1.05602	0.00467584	0.0388863
ENSG00000039068	CDH1	-1.97831	3.40315	0.00477127	0.0396144
ENSG00000175426	PCSK1	1.04698	1.87246	0.00518383	0.0423231
ENSG00000196932	TMEM26	-1.39948	1.73751	0.0054917	0.0440594
ENSG00000135218	CD36	1.46518	4.20445	0.00550984	0.0441503
ENSG00000140022	STON2	-2.46953	2.15729	0.00626258	0.0488821
ENSG00000162882	HAAO	-1.1012	0.429942	0.00627621	0.0489321
ENSG00000106025	TSPAN12	-1.22314	0.908498	0.00633825	0.0492762
ENSG00000254343	RP11-760H22.2	-1.03083	2.36002	0.00636881	0.0494728

## Sheet: Down_in_T (Up in Mx)
		logFC	logCPM	PValue	FDR
ENSG00000162624	LHX8	-7.16887	4.60146	3.28493e-183	4.25628e-179
ENSG00000224149	RP11-510C10.3	-10.7934	2.75413	4.83966e-85	8.95821e-82
ENSG00000167244	IGF2	-3.92739	6.8197	1.42856e-65	1.68271e-62
ENSG00000224127	RP11-510C10.2	-7.81087	1.11835	7.39527e-52	6.84432e-49
ENSG00000228221	LINC00578	-3.89289	2.41809	1.14671e-49	9.90528e-47
ENSG00000164588	HCN1	-7.65781	2.36637	3.83867e-48	2.92574e-45
ENSG00000223930	RP11-33A14.1	-3.3534	2.39437	1.85756e-40	1.09402e-37
ENSG00000261213	RP11-510C10.4	-7.48986	0.82179	1.97798e-39	1.06786e-36
ENSG00000106538	RARRES2	-3.97519	4.75043	3.25704e-36	1.60279e-33
ENSG00000156675	RAB11FIP1	-2.17074	2.99667	2.56403e-34	1.1865e-31
ENSG00000157445	CACNA2D3	-6.82041	2.43471	2.78467e-32	1.2027e-29
ENSG00000162383	SLC1A7	-4.55912	2.04616	4.21386e-32	1.76126e-29
ENSG00000214944	ARHGEF28	-3.14324	3.78125	2.54304e-30	9.69121e-28
ENSG00000205221	VIT	-4.63427	6.05715	3.20434e-28	1.15329e-25
ENSG00000101938	CHRDL1	-2.77503	6.94255	1.71793e-25	5.42909e-23
ENSG00000099260	PALMD	-4.27742	1.91212	2.47502e-25	7.63543e-23
ENSG00000011201	ANOS1	-3.03727	3.30598	2.95287e-25	8.89775e-23
ENSG00000183111	ARHGEF37	-2.51798	2.87549	5.35581e-25	1.57716e-22
ENSG00000147257	GPC3	-6.78162	2.92591	6.48315e-25	1.86671e-22
ENSG00000175745	NR2F1	-3.22006	4.60309	8.94543e-25	2.5197e-22
ENSG00000108639	SYNGR2	-1.90976	3.31269	1.46301e-23	3.86863e-21
ENSG00000170412	GPRC5C	-2.96843	1.14829	1.68607e-23	4.36928e-21
ENSG00000116678	LEPR	-3.99493	7.27157	1.96522e-23	4.99281e-21
ENSG00000171951	SCG2	-2.28051	2.25665	2.62908e-23	6.55097e-21
ENSG00000125813	PAX1	-6.39667	2.16584	2.74133e-23	6.70178e-21
ENSG00000136205	TNS3	-2.47023	6.93517	3.87014e-23	9.28619e-21
ENSG00000177606	JUN	-1.63457	7.13989	1.11188e-22	2.6194e-20
ENSG00000187244	BCAM	-2.2495	4.66866	4.01522e-22	9.2902e-20
ENSG00000132688	NES	-1.92635	4.3785	1.2199e-21	2.77303e-19
ENSG00000180660	MAB21L1	-1.944	3.95879	2.01992e-20	4.29051e-18
ENSG00000131668	BARX1	-10.3221	4.18773	3.10722e-20	6.49359e-18
ENSG00000139174	PRICKLE1	-1.35458	5.50698	9.26989e-20	1.87672e-17
ENSG00000180190	TDRP	-2.30554	1.19436	2.93795e-19	5.55851e-17
ENSG00000143469	SYT14	-2.56957	2.66759	3.34836e-19	6.11052e-17
ENSG00000125378	BMP4	-2.54582	3.72758	4.83713e-19	8.70481e-17
ENSG00000163431	LMOD1	-1.98348	5.46401	1.02702e-17	1.70603e-15
ENSG00000198848	CES1	-3.75042	1.76732	1.85523e-17	3.00478e-15
ENSG00000149633	KIAA1755	-2.88612	3.67803	3.37172e-17	5.39351e-15
ENSG00000164920	OSR2	-1.42799	5.28372	4.05424e-17	6.4062e-15
ENSG00000126778	SIX1	-2.09491	5.58909	5.045e-17	7.77874e-15
ENSG00000181541	MAB21L2	-5.4936	5.01396	6.96726e-17	1.04971e-14
ENSG00000117595	IRF6	-2.62797	0.952475	7.80605e-17	1.16256e-14
ENSG00000109084	TMEM97	-2.12621	4.45961	9.80807e-17	1.44413e-14
ENSG00000235513	RP4-756G23.5	-1.66407	2.16256	1.32277e-16	1.92574e-14
ENSG00000116701	NCF2	-2.28729	1.72469	1.38489e-16	1.99378e-14
ENSG00000198807	PAX9	-7.33443	3.76994	7.29834e-16	1.01192e-13
ENSG00000130413	STK33	-2.50452	0.585172	7.34124e-16	1.01192e-13
ENSG00000165821	SALL2	-1.77419	1.68435	7.45418e-16	1.01667e-13
ENSG00000166669	ATF7IP2	-2.8643	0.543772	1.23573e-15	1.65065e-13
ENSG00000107551	RASSF4	-2.06144	3.57952	1.36067e-15	1.799e-13
ENSG00000231574	KCCAT211	-2.15562	1.66814	1.37773e-15	1.80316e-13
ENSG00000117016	RIMS3	-1.90148	2.17734	2.12145e-15	2.74877e-13
ENSG00000065534	MYLK	-1.52106	6.99978	2.73725e-15	3.51154e-13
ENSG00000156804	FBXO32	-1.39792	6.51317	4.28038e-15	5.43734e-13
ENSG00000116141	MARK1	-2.29233	0.30303	5.86065e-15	7.37247e-13
ENSG00000158813	EDA	-1.85209	1.52496	9.60279e-15	1.18498e-12
ENSG00000102935	ZNF423	-1.45511	3.63723	1.48657e-14	1.81712e-12
ENSG00000241644	INMT	-3.06681	4.28202	1.57312e-14	1.90495e-12
ENSG00000171877	FRMD5	-1.93672	2.07088	1.62016e-14	1.94374e-12
ENSG00000049759	NEDD4L	-2.24842	3.32997	1.8727e-14	2.22611e-12
ENSG00000105889	STEAP1B	-2.18674	1.42383	1.93246e-14	2.27626e-12
ENSG00000233639	LINC01158	-4.11079	1.43506	2.16442e-14	2.50397e-12
ENSG00000143126	CELSR2	-1.84683	1.71412	2.41146e-14	2.76506e-12
ENSG00000029534	ANK1	-2.59166	2.36789	3.50307e-14	3.87943e-12
ENSG00000129757	CDKN1C	-1.58511	2.04122	6.80862e-14	7.41338e-12
ENSG00000111110	PPM1H	-1.70693	3.07506	1.37611e-13	1.47357e-11
ENSG00000136869	TLR4	-1.74849	5.18394	1.68959e-13	1.77984e-11
ENSG00000236609	ZNF853	-2.28383	0.79201	2.34785e-13	2.45332e-11
ENSG00000182010	RTKN2	-1.75538	2.91583	2.43337e-13	2.52233e-11
ENSG00000151617	EDNRA	-2.8887	3.68676	2.57854e-13	2.63072e-11
ENSG00000139970	RTN1	-4.77183	1.80377	3.12402e-13	3.13783e-11
ENSG00000170577	SIX2	-3.27061	4.4946	3.37073e-13	3.35958e-11
ENSG00000034053	APBA2	-1.94867	1.41585	4.02279e-13	3.97887e-11
ENSG00000102096	PIM2	-1.74434	1.18599	4.91912e-13	4.82856e-11
ENSG00000240771	ARHGEF25	-1.26564	4.18149	6.88189e-13	6.70441e-11
ENSG00000010030	ETV7	-2.02547	0.810877	8.28911e-13	8.01507e-11
ENSG00000267414	RP11-456K23.1	-2.06773	0.694626	9.70163e-13	9.24294e-11
ENSG00000109072	VTN	-1.88712	1.30799	1.08965e-12	1.03056e-10
ENSG00000152689	RASGRP3	-2.22411	1.06527	1.32824e-12	1.24711e-10
ENSG00000141441	GAREM1	-1.26869	3.40166	1.364e-12	1.26238e-10
ENSG00000137393	RNF144B	-1.83927	3.17236	1.51428e-12	1.39153e-10
ENSG00000228495	LINC01013	-2.70727	1.20746	1.61056e-12	1.44916e-10
ENSG00000056998	GYG2	-1.9531	1.66409	1.68147e-12	1.49225e-10
ENSG00000077157	PPP1R12B	-1.97925	5.04863	2.01718e-12	1.778e-10
ENSG00000148180	GSN	-1.35719	9.28164	2.24188e-12	1.94953e-10
ENSG00000180921	FAM83H	-1.74064	2.17966	3.08791e-12	2.60576e-10
ENSG00000149212	SESN3	-1.98671	6.76062	3.59834e-12	3.00798e-10
ENSG00000198914	POU3F3	-4.54319	4.29611	5.48661e-12	4.47107e-10
ENSG00000213160	KLHL23	-1.81829	0.542862	9.88435e-12	7.85715e-10
ENSG00000134463	ECHDC3	-2.51518	1.49855	1.02812e-11	8.12277e-10
ENSG00000064687	ABCA7	-1.2951	2.43092	1.28487e-11	9.90958e-10
ENSG00000132329	RAMP1	-3.20024	1.49897	1.31859e-11	1.0058e-09
ENSG00000140450	ARRDC4	-1.69126	5.83624	1.46937e-11	1.1086e-09
ENSG00000157570	TSPAN18	-2.8361	2.85986	1.48836e-11	1.10967e-09
ENSG00000235109	ZSCAN31	-1.6047	2.40442	1.49601e-11	1.10967e-09
ENSG00000164251	F2RL1	-2.15387	1.25926	1.49875e-11	1.10967e-09
ENSG00000164292	RHOBTB3	-1.31027	7.68601	1.85987e-11	1.36922e-09
ENSG00000132470	ITGB4	-6.51087	3.90987	2.0732e-11	1.50913e-09
ENSG00000140398	NEIL1	-1.92122	1.12012	2.15915e-11	1.56291e-09
ENSG00000166448	TMEM130	-1.8018	3.5436	2.47493e-11	1.77169e-09
ENSG00000176485	PLA2G16	-1.33309	4.02735	2.93644e-11	2.0791e-09
ENSG00000101017	CD40	-2.83004	1.80654	2.95288e-11	2.07938e-09
ENSG00000254087	LYN	-2.47873	2.81576	3.11929e-11	2.17294e-09
ENSG00000172915	NBEA	-1.34833	3.00765	3.26329e-11	2.26109e-09
ENSG00000197769	MAP1LC3C	-2.05006	1.01764	3.40737e-11	2.34836e-09
ENSG00000198300	PEG3	-2.00516	0.384093	3.88424e-11	2.66279e-09
ENSG00000146281	PM20D2	-1.49786	1.74537	4.12691e-11	2.77059e-09
ENSG00000104332	SFRP1	-2.29197	6.43998	4.9776e-11	3.32448e-09
ENSG00000171044	XKR6	-2.04338	0.0491057	6.82333e-11	4.53384e-09
ENSG00000099994	SUSD2	-2.24521	3.46249	8.87974e-11	5.84034e-09
ENSG00000167972	ABCA3	-1.7028	4.00836	1.26252e-10	8.25848e-09
ENSG00000116675	DNAJC6	-2.13685	1.81837	1.26838e-10	8.25848e-09
ENSG00000266714	MYO15B	-1.55881	1.04468	1.52849e-10	9.85304e-09
ENSG00000164542	KIAA0895	-1.64247	1.14883	1.62988e-10	1.04114e-08
ENSG00000103811	CTSH	-1.91111	1.83441	1.85324e-10	1.17708e-08
ENSG00000204381	LAYN	-1.53177	5.81232	2.05236e-10	1.29719e-08
ENSG00000072657	TRHDE	-4.12433	2.15557	2.06256e-10	1.29731e-08
ENSG00000183570	PCBP3	-2.5706	2.02578	2.36925e-10	1.48302e-08
ENSG00000061337	LZTS1	-1.34439	3.00386	2.82304e-10	1.74182e-08
ENSG00000166831	RBPMS2	-1.80956	0.213888	4.38667e-10	2.64363e-08
ENSG00000123500	COL10A1	-2.6105	1.2284	4.89609e-10	2.91003e-08
ENSG00000118292	C1orf54	-1.14355	2.9837	5.0202e-10	2.96606e-08
ENSG00000145358	DDIT4L	-2.87234	3.87896	5.03614e-10	2.96606e-08
ENSG00000211448	DIO2	-2.29406	1.90961	6.16457e-10	3.53426e-08
ENSG00000128510	CPA4	-1.71143	4.32301	8.17331e-10	4.60441e-08
ENSG00000166106	ADAMTS15	-1.67161	4.29015	8.54636e-10	4.79373e-08
ENSG00000112782	CLIC5	-6.18618	3.51981	8.76367e-10	4.89444e-08
ENSG00000269113	TRABD2B	-1.51486	3.02586	8.82251e-10	4.90615e-08
ENSG00000139266	39873	-1.89502	1.06164	1.14817e-09	6.30376e-08
ENSG00000231924	PSG1	-2.61617	1.37409	1.19139e-09	6.51341e-08
ENSG00000124613	ZNF391	-1.68531	1.48449	1.42332e-09	7.7163e-08
ENSG00000163145	C1QTNF7	-1.90516	0.48804	2.01763e-09	1.08027e-07
ENSG00000171533	MAP6	-1.06959	2.74288	2.23429e-09	1.1872e-07
ENSG00000063180	CA11	-1.55702	1.44608	2.29609e-09	1.2143e-07
ENSG00000197822	OCLN	-1.83093	1.65009	2.76189e-09	1.44562e-07
ENSG00000115457	IGFBP2	-2.18501	2.2844	2.76694e-09	1.44562e-07
ENSG00000187720	THSD4	-1.21827	6.21331	2.91216e-09	1.51538e-07
ENSG00000143036	SLC44A3	-1.61005	0.648656	3.69909e-09	1.91716e-07
ENSG00000198759	EGFL6	-2.88719	2.66692	3.79543e-09	1.95926e-07
ENSG00000090006	LTBP4	-1.27209	5.09051	3.8708e-09	1.99024e-07
ENSG00000168679	SLC16A4	-1.08932	4.11969	3.97174e-09	2.03407e-07
ENSG00000144648	ACKR2	-2.07993	0.52701	3.99185e-09	2.03631e-07
ENSG00000146477	SLC22A3	-3.91972	2.8091	4.14933e-09	2.10835e-07
ENSG00000243244	STON1	-2.05144	4.23601	4.6464e-09	2.3517e-07
ENSG00000161243	FBXO27	-1.60783	2.10113	5.23554e-09	2.63957e-07
ENSG00000099139	PCSK5	-1.12509	4.62369	5.61018e-09	2.81749e-07
ENSG00000158445	KCNB1	-1.7766	1.70126	5.95373e-09	2.96962e-07
ENSG00000112039	FANCE	-1.19622	3.3761	6.00184e-09	2.97954e-07
ENSG00000173801	JUP	-1.52317	2.36421	6.60779e-09	3.24307e-07
ENSG00000197442	MAP3K5	-1.35984	3.79742	6.86233e-09	3.34388e-07
ENSG00000179403	VWA1	-1.3856	1.10686	6.8648e-09	3.34388e-07
ENSG00000111335	OAS2	-1.66337	2.48799	1.03177e-08	4.95135e-07
ENSG00000163879	DNALI1	-1.69189	2.37065	1.06096e-08	5.054e-07
ENSG00000250056	LINC01018	-1.45749	2.48446	1.23915e-08	5.77544e-07
ENSG00000144821	MYH15	-2.29283	2.93856	1.28627e-08	5.9522e-07
ENSG00000197119	SLC25A29	-1.06018	3.25637	1.33797e-08	6.1486e-07
ENSG00000126218	F10	-1.55146	2.99503	1.39936e-08	6.40688e-07
ENSG00000196358	NTNG2	-1.71688	2.42651	1.40912e-08	6.42888e-07
ENSG00000154864	PIEZO2	-1.87566	3.64645	1.4714e-08	6.66608e-07
ENSG00000175274	TP53I11	-1.0895	7.5317	1.61718e-08	7.22544e-07
ENSG00000184979	USP18	-1.48271	1.90418	1.75481e-08	7.78668e-07
ENSG00000003989	SLC7A2	-2.18163	0.937959	1.76178e-08	7.7909e-07
ENSG00000003249	DBNDD1	-1.47962	0.480103	1.80845e-08	7.97012e-07
ENSG00000186469	GNG2	-1.17216	3.14262	2.02038e-08	8.78458e-07
ENSG00000167191	GPRC5B	-1.33212	4.71579	2.58621e-08	1.10592e-06
ENSG00000118194	TNNT2	-4.82435	3.37371	2.65406e-08	1.1275e-06
ENSG00000174348	PODN	-1.16828	7.8777	2.70409e-08	1.14499e-06
ENSG00000143416	SELENBP1	-1.51531	4.29563	2.86178e-08	1.2039e-06
ENSG00000249242	TMEM150C	-1.67097	0.0286942	2.91719e-08	1.22324e-06
ENSG00000167371	PRRT2	-1.80506	1.48256	2.98122e-08	1.24605e-06
ENSG00000162836	ACP6	-1.60073	1.86666	3.32493e-08	1.38524e-06
ENSG00000118849	RARRES1	-1.96393	1.58369	3.60736e-08	1.49331e-06
ENSG00000164309	CMYA5	-1.85701	2.32786	3.63795e-08	1.50117e-06
ENSG00000178301	AQP11	-1.57014	0.860453	3.79072e-08	1.55925e-06
ENSG00000204991	SPIRE2	-1.41641	0.609786	4.13029e-08	1.68813e-06
ENSG00000068976	PYGM	-1.54981	1.03603	4.14039e-08	1.68813e-06
ENSG00000079257	LXN	-1.06398	4.00174	4.22639e-08	1.71666e-06
ENSG00000099998	GGT5	-1.60953	4.11268	4.44914e-08	1.79029e-06
ENSG00000153558	FBXL2	-1.18533	3.37372	4.89772e-08	1.95261e-06
ENSG00000134668	SPOCD1	-1.11841	4.29256	5.245e-08	2.08465e-06
ENSG00000225302	RP11-539I5.1	-1.47277	1.32674	6.15668e-08	2.41003e-06
ENSG00000204291	COL15A1	-2.15313	8.97945	6.41294e-08	2.50279e-06
ENSG00000270074	RP11-351I21.11	-1.40654	1.69332	6.54899e-08	2.54058e-06
ENSG00000141198	TOM1L1	-1.17342	2.96702	7.02093e-08	2.71553e-06
ENSG00000111341	MGP	-3.04738	5.80867	7.36659e-08	2.84074e-06
ENSG00000073849	ST6GAL1	-1.48945	2.06321	7.41381e-08	2.85047e-06
ENSG00000233901	LINC01503	-1.43338	3.86835	8.09944e-08	3.0866e-06
ENSG00000089472	HEPH	-1.33359	4.60808	9.61423e-08	3.63182e-06
ENSG00000139364	TMEM132B	-2.31227	2.60106	1.17336e-07	4.35624e-06
ENSG00000128262	POM121L9P	-2.39226	1.77825	1.30747e-07	4.84026e-06
ENSG00000064655	EYA2	-1.57351	2.6751	1.34145e-07	4.95189e-06
ENSG00000163347	CLDN1	-3.75696	3.01997	1.35043e-07	4.97088e-06
ENSG00000259146	RP1-261D10.2	-1.73445	1.47741	1.35711e-07	4.98131e-06
ENSG00000113504	SLC12A7	-1.21019	3.73845	1.41618e-07	5.15434e-06
ENSG00000162409	PRKAA2	-1.31886	1.30959	1.4793e-07	5.35401e-06
ENSG00000132840	BHMT2	-1.58126	3.57266	1.49647e-07	5.40103e-06
ENSG00000148053	NTRK2	-2.63664	7.13084	1.7091e-07	6.06706e-06
ENSG00000067177	PHKA1	-1.07134	1.87837	1.7912e-07	6.34115e-06
ENSG00000127083	OMD	-2.84422	6.51748	1.91389e-07	6.70223e-06
ENSG00000035664	DAPK2	-2.33196	3.64449	2.08549e-07	7.2639e-06
ENSG00000154358	OBSCN	-1.28358	1.05962	2.19345e-07	7.59909e-06
ENSG00000088538	DOCK3	-1.98526	1.23557	2.2943e-07	7.90619e-06
ENSG00000126016	AMOT	-1.48535	4.26222	2.45528e-07	8.39394e-06
ENSG00000170271	FAXDC2	-1.39882	4.03991	2.50554e-07	8.54323e-06
ENSG00000113389	NPR3	-1.1765	7.39066	2.51539e-07	8.5543e-06
ENSG00000172349	IL16	-2.66682	1.97712	2.77904e-07	9.35274e-06
ENSG00000170345	FOS	-1.01395	9.26501	2.95616e-07	9.92305e-06
ENSG00000185345	PARK2	-1.132	1.13451	3.06991e-07	1.02254e-05
ENSG00000112319	EYA4	-3.02848	3.50016	3.24919e-07	1.07397e-05
ENSG00000159023	EPB41	-1.28315	3.87597	3.34993e-07	1.10445e-05
ENSG00000135424	ITGA7	-1.31724	7.33258	3.96526e-07	1.28767e-05
ENSG00000196338	NLGN3	-1.32192	0.394146	4.50958e-07	1.44989e-05
ENSG00000100767	PAPLN	-1.9128	1.76584	4.98417e-07	1.59457e-05
ENSG00000166292	TMEM100	-1.63581	1.52421	5.07192e-07	1.61466e-05
ENSG00000119514	GALNT12	-1.43509	5.04006	5.21543e-07	1.65628e-05
ENSG00000165912	PACSIN3	-1.04463	3.43111	5.48006e-07	1.73183e-05
ENSG00000144596	GRIP2	-1.63064	0.654053	6.42435e-07	2.00459e-05
ENSG00000160460	SPTBN4	-1.32117	1.73971	6.43597e-07	2.00459e-05
ENSG00000133687	TMTC1	-2.64653	7.40011	6.64552e-07	2.05014e-05
ENSG00000137752	CASP1	-1.37358	1.50862	6.75721e-07	2.07472e-05
ENSG00000102383	ZDHHC15	-1.55073	0.400628	6.77421e-07	2.07502e-05
ENSG00000137672	TRPC6	-2.17782	1.21044	6.94703e-07	2.11794e-05
ENSG00000167100	SAMD14	-1.03092	2.88434	7.58705e-07	2.30764e-05
ENSG00000260230	FRRS1L	-1.82566	1.41747	8.17767e-07	2.45842e-05
ENSG00000143867	OSR1	-1.36869	4.97264	8.51264e-07	2.54172e-05
ENSG00000156049	GNA14	-2.3323	1.32073	8.91629e-07	2.65583e-05
ENSG00000120149	MSX2	-2.02647	2.80801	9.08034e-07	2.69848e-05
ENSG00000158258	CLSTN2	-2.33779	0.775224	9.65957e-07	2.85751e-05
ENSG00000127863	TNFRSF19	-2.32516	3.83625	1.0196e-06	3.0025e-05
ENSG00000137872	SEMA6D	-2.53645	2.76338	1.02272e-06	3.00485e-05
ENSG00000198932	GPRASP1	-1.13625	3.17558	1.04931e-06	3.07599e-05
ENSG00000167693	NXN	-1.04952	5.64701	1.07436e-06	3.14231e-05
ENSG00000158246	FAM46B	-1.16984	3.32037	1.13466e-06	3.31123e-05
ENSG00000154721	JAM2	-1.59219	2.65331	1.17079e-06	3.40897e-05
ENSG00000163251	FZD5	-1.32788	2.07942	1.1805e-06	3.42186e-05
ENSG00000095587	TLL2	-1.63238	0.773875	1.29499e-06	3.71221e-05
ENSG00000093072	CECR1	-1.04403	4.14851	1.32784e-06	3.79798e-05
ENSG00000101333	PLCB4	-1.32184	4.00362	1.37966e-06	3.93751e-05
ENSG00000151117	TMEM86A	-1.22807	0.466058	1.40739e-06	4.0035e-05
ENSG00000225783	MIAT	-2.77918	1.72637	1.40897e-06	4.0035e-05
ENSG00000100228	RAB36	-1.23147	2.72796	1.56063e-06	4.3674e-05
ENSG00000168309	FAM107A	-1.42949	2.35851	1.57795e-06	4.4014e-05
ENSG00000231407	RP11-576I22.2	-1.37253	1.91223	1.57957e-06	4.4014e-05
ENSG00000149131	SERPING1	-1.59196	7.13324	1.63942e-06	4.55835e-05
ENSG00000197977	ELOVL2	-1.41386	0.956267	1.68308e-06	4.66776e-05
ENSG00000067992	PDK3	-1.22185	1.19311	1.68597e-06	4.66776e-05
ENSG00000143845	ETNK2	-1.30946	0.703953	1.76945e-06	4.88844e-05
ENSG00000139946	PELI2	-1.36377	3.21345	1.90632e-06	5.21101e-05
ENSG00000135362	PRR5L	-1.31357	3.19998	1.91525e-06	5.22439e-05
ENSG00000176595	KBTBD11	-1.82218	2.0644	1.95984e-06	5.32361e-05
ENSG00000133216	EPHB2	-1.46706	4.16482	2.05645e-06	5.55112e-05
ENSG00000138606	SHF	-1.20956	0.878289	2.17387e-06	5.83731e-05
ENSG00000265972	TXNIP	-1.17412	7.47905	2.32428e-06	6.18391e-05
ENSG00000069020	MAST4	-1.11818	3.45553	2.45595e-06	6.52085e-05
ENSG00000150510	FAM124A	-1.74257	1.34664	2.60697e-06	6.89358e-05
ENSG00000169083	AR	-1.19351	3.28829	2.79651e-06	7.34329e-05
ENSG00000100027	YPEL1	-1.3293	0.816519	3.04026e-06	7.95812e-05
ENSG00000211445	GPX3	-1.06796	4.60784	3.36613e-06	8.75803e-05
ENSG00000129596	CDO1	-1.00556	1.92839	3.53814e-06	9.15043e-05
ENSG00000187800	PEAR1	-1.04047	7.31693	3.65207e-06	9.38885e-05
ENSG00000156218	ADAMTSL3	-1.45224	3.30218	3.76161e-06	9.63226e-05
ENSG00000116285	ERRFI1	-1.4513	7.13066	4.11246e-06	0.000104892
ENSG00000142065	ZFP14	-1.03996	1.28692	4.20414e-06	0.000106601
ENSG00000136040	PLXNC1	-1.14753	1.69171	4.34289e-06	0.000109476
ENSG00000172986	GXYLT2	-1.01973	4.23757	5.0813e-06	0.000127101
ENSG00000133392	MYH11	-2.24226	2.04753	5.0928e-06	0.000127143
ENSG00000152217	SETBP1	-1.12327	4.93978	5.11931e-06	0.000127559
ENSG00000138772	ANXA3	-2.92165	2.76795	5.19765e-06	0.000128769
ENSG00000214226	C17orf67	-2.22824	1.48319	5.22587e-06	0.000129221
ENSG00000078401	EDN1	-1.40565	2.74394	5.31253e-06	0.000131113
ENSG00000133056	PIK3C2B	-1.08807	3.19878	5.60721e-06	0.000137861
ENSG00000160190	SLC37A1	-1.08738	1.65764	5.71206e-06	0.000139908
ENSG00000136367	ZFHX2	-1.55642	0.820535	5.8221e-06	0.000141982
ENSG00000212864	RNF208	-1.22714	0.675088	6.50768e-06	0.000157313
ENSG00000250320	CTD-2269F5.1	-1.36636	0.219555	6.68045e-06	0.00016089
ENSG00000156140	ADAMTS3	-1.20773	3.17519	6.74646e-06	0.000162178
ENSG00000169247	SH3TC2	-1.20687	0.678489	6.84222e-06	0.000164175
ENSG00000078295	ADCY2	-2.65734	3.55977	7.02088e-06	0.000167965
ENSG00000204851	PNMAL2	-1.52377	1.9128	7.02607e-06	0.000167965
ENSG00000185585	OLFML2A	-1.26208	5.34675	7.15751e-06	0.000170478
ENSG00000006468	ETV1	-1.84086	3.7197	7.35205e-06	0.000174511
ENSG00000189067	LITAF	-1.10277	7.10469	7.40532e-06	0.000175413
ENSG00000186496	ZNF396	-1.35516	0.202227	7.43671e-06	0.000175835
ENSG00000178752	ERFE	-1.17037	1.00732	7.54246e-06	0.00017801
ENSG00000182648	LINC01006	-1.01796	1.42121	7.67989e-06	0.000180596
ENSG00000250305	KIAA1456	-1.76071	2.04122	8.4566e-06	0.000197427
ENSG00000106483	SFRP4	-1.49436	6.44582	8.54772e-06	0.000199196
ENSG00000260822	GS1-358P8.4	-1.48358	1.57319	9.0252e-06	0.000208821
ENSG00000016391	CHDH	-1.49144	1.79514	9.06108e-06	0.000209277
ENSG00000049089	COL9A2	-1.42366	0.943534	9.33695e-06	0.000215265
ENSG00000099204	ABLIM1	-1.32955	6.45357	1.01063e-05	0.000231388
ENSG00000186300	ZNF555	-1.00047	1.1907	1.01077e-05	0.000231388
ENSG00000206052	DOK6	-1.23697	3.13247	1.08662e-05	0.000247006
ENSG00000146411	SLC2A12	-2.84631	5.94757	1.09446e-05	0.000248352
ENSG00000061455	PRDM6	-2.24266	2.3459	1.10696e-05	0.00025075
ENSG00000245498	RP11-677M14.7	-1.26861	0.111828	1.13993e-05	0.000256425
ENSG00000181195	PENK	-2.6901	7.31342	1.18925e-05	0.000265566
ENSG00000092295	TGM1	-1.68965	1.52906	1.22059e-05	0.000271738
ENSG00000125864	BFSP1	-1.37491	0.324501	1.28763e-05	0.000284221
ENSG00000227354	RBM26-AS1	-1.22866	0.358822	1.32531e-05	0.000291545
ENSG00000182253	SYNM	-1.51074	4.53595	1.33017e-05	0.00029212
ENSG00000164440	TXLNB	-2.54686	1.0984	1.33983e-05	0.000293743
ENSG00000183828	NUDT14	-1.01252	1.68348	1.38637e-05	0.000301901
ENSG00000090539	CHRD	-1.54766	3.83659	1.4046e-05	0.000305359
ENSG00000144792	ZNF660	-1.12628	0.381763	1.41372e-05	0.000306539
ENSG00000001617	SEMA3F	-1.07283	5.85087	1.41476e-05	0.000306539
ENSG00000162545	CAMK2N1	-1.57251	4.17298	1.43463e-05	0.000310326
ENSG00000139626	ITGB7	-1.35922	0.403357	1.4575e-05	0.000314748
ENSG00000119630	PGF	-1.75115	2.78162	1.52097e-05	0.000326279
ENSG00000248905	FMN1	-1.34738	5.31843	1.52979e-05	0.00032695
ENSG00000164056	SPRY1	-1.3797	1.90281	1.62764e-05	0.000344035
ENSG00000180881	CAPS2	-1.18718	1.49456	1.63489e-05	0.000345004
ENSG00000196616	ADH1B	-1.45743	5.64574	1.64747e-05	0.000347093
ENSG00000231768	LINC01354	-1.39905	0.401871	1.72345e-05	0.000360755
ENSG00000131016	AKAP12	-1.18136	9.33996	1.89926e-05	0.00039374
ENSG00000151692	RNF144A	-1.37274	2.97325	1.96994e-05	0.000406329
ENSG00000116132	PRRX1	-1.04183	9.7864	2.07885e-05	0.000426196
ENSG00000154065	ANKRD29	-1.94721	3.24871	2.20075e-05	0.00044835
ENSG00000152056	AP1S3	-1.44621	1.68314	2.2145e-05	0.000449738
ENSG00000112981	NME5	-1.52803	0.843203	2.28017e-05	0.000461628
ENSG00000146250	PRSS35	-1.34866	1.08444	2.32953e-05	0.000470886
ENSG00000182957	SPATA13	-1.94558	3.6063	2.35004e-05	0.00047429
ENSG00000091409	ITGA6	-2.01135	6.85618	2.37772e-05	0.000478387
ENSG00000153790	C7orf31	-1.04027	1.13704	2.38448e-05	0.000478554
ENSG00000138735	PDE5A	-1.63803	6.5691	2.46363e-05	0.000492611
ENSG00000107317	PTGDS	-1.94199	2.69713	2.47231e-05	0.000493586
ENSG00000178531	CTXN1	-1.25617	1.53473	2.48954e-05	0.000495871
ENSG00000109819	PPARGC1A	-1.98294	0.955597	2.56781e-05	0.000509511
ENSG00000243137	PSG4	-3.48844	3.74677	2.5768e-05	0.000510513
ENSG00000196730	DAPK1	-1.29396	5.82778	2.62981e-05	0.000519427
ENSG00000111052	LIN7A	-1.32862	3.766	2.63914e-05	0.000519685
ENSG00000141540	TTYH2	-1.661	1.07499	2.70155e-05	0.000531169
ENSG00000147655	RSPO2	-4.22434	1.94613	2.76737e-05	0.000542463
ENSG00000107796	ACTA2	-1.86928	8.58836	2.8518e-05	0.000557327
ENSG00000280241	RP11-290O12.2	-1.06309	1.74676	2.89116e-05	0.00056332
ENSG00000145423	SFRP2	-1.62128	9.32485	3.05783e-05	0.000592233
ENSG00000124749	COL21A1	-1.74691	6.12223	3.11232e-05	0.000600989
ENSG00000125845	BMP2	-1.73458	1.61841	3.13139e-05	0.00060377
ENSG00000163491	NEK10	-2.05392	3.60863	3.17315e-05	0.000610915
ENSG00000101230	ISM1	-3.22108	2.92804	3.96842e-05	0.00075064
ENSG00000161921	CXCL16	-1.50221	2.50365	3.99115e-05	0.000753839
ENSG00000213742	ZNF337-AS1	-1.04577	0.627888	4.0616e-05	0.000764914
ENSG00000173698	ADGRG2	-2.13906	1.32397	4.06893e-05	0.000765183
ENSG00000166450	PRTG	-1.05257	0.966081	4.25669e-05	0.000799332
ENSG00000172201	ID4	-1.11218	6.35605	4.43962e-05	0.000827994
ENSG00000143786	CNIH3	-1.05614	1.84338	4.44127e-05	0.000827994
ENSG00000162645	GBP2	-1.1513	4.4718	4.58266e-05	0.000851902
ENSG00000237440	ZNF737	-1.01345	0.938148	4.74066e-05	0.000878751
ENSG00000148344	PTGES	-1.06017	5.79571	4.78986e-05	0.000886604
ENSG00000033867	SLC4A7	-1.08661	7.01202	4.82424e-05	0.000890423
ENSG00000196878	LAMB3	-1.13564	4.43298	5.28587e-05	0.000964635
ENSG00000125730	C3	-1.6356	6.16491	5.36194e-05	0.000975768
ENSG00000008394	MGST1	-1.02961	7.4707	5.4645e-05	0.000987497
ENSG00000049323	LTBP1	-1.11238	8.73444	5.49893e-05	0.000992335
ENSG00000214688	C10orf105	-2.04611	0.849618	5.58408e-05	0.0010049
ENSG00000054654	SYNE2	-1.06921	3.95257	5.73485e-05	0.00102918
ENSG00000076344	RGS11	-1.21649	3.09079	5.99418e-05	0.00106979
ENSG00000113361	CDH6	-2.35161	5.78283	6.30881e-05	0.00111824
ENSG00000100336	APOL4	-1.8765	0.191954	6.67422e-05	0.00117817
ENSG00000188227	ZNF793	-1.24145	1.4848	7.23786e-05	0.0012656
ENSG00000017427	IGF1	-1.00467	1.79987	7.34234e-05	0.00127698
ENSG00000134198	TSPAN2	-1.04078	2.62484	7.44467e-05	0.00129304
ENSG00000115041	KCNIP3	-1.00285	2.33109	7.75926e-05	0.00133692
ENSG00000150995	ITPR1	-1.35316	4.04353	7.93638e-05	0.00136563
ENSG00000198074	AKR1B10	-2.41737	1.7805	8.35316e-05	0.00142223
ENSG00000196502	SULT1A1	-1.14874	2.40516	8.63984e-05	0.00146527
ENSG00000143819	EPHX1	-1.49517	7.01521	9.5015e-05	0.00159529
ENSG00000165113	GKAP1	-1.12156	0.239763	9.70077e-05	0.00162184
ENSG00000005249	PRKAR2B	-1.34038	1.52354	0.000101314	0.00168083
ENSG00000157601	MX1	-1.10607	2.0234	0.000102662	0.00169884
ENSG00000163884	KLF15	-1.22919	1.74649	0.000104364	0.00172041
ENSG00000164976	KIAA1161	-1.32002	2.01482	0.000106378	0.00174399
ENSG00000179859	AC025335.1	-1.02049	1.38439	0.000107496	0.00175861
ENSG00000205795	CYS1	-1.01383	2.12667	0.000116057	0.00189151
ENSG00000106823	ECM2	-1.22705	6.4937	0.000117263	0.00190398
ENSG00000163013	FBXO41	-1.30142	0.295736	0.000121098	0.00195889
ENSG00000099957	P2RX6	-1.56193	0.881669	0.000122626	0.00197866
ENSG00000143248	RGS5	-2.01176	2.07787	0.000130215	0.00207273
ENSG00000234380	LINC01426	-1.16158	2.30743	0.000132988	0.00211167
ENSG00000117594	HSD11B1	-1.41654	1.18604	0.000138932	0.00219529
ENSG00000242779	ZNF702P	-1.14902	0.402535	0.000139304	0.0021985
ENSG00000185565	LSAMP	-1.66387	5.0403	0.000140372	0.00221265
ENSG00000100979	PLTP	-1.05076	4.54318	0.000143236	0.00225505
ENSG00000162426	SLC45A1	-1.119	1.57333	0.000145398	0.00228308
ENSG00000132386	SERPINF1	-1.26068	7.72854	0.000147031	0.00230083
ENSG00000012171	SEMA3B	-1.43718	5.52513	0.00014781	0.00231022
ENSG00000053747	LAMA3	-1.43159	2.64545	0.000153926	0.00239735
ENSG00000099864	PALM	-1.12446	6.52159	0.000159013	0.00245278
ENSG00000085117	CD82	-1.60655	4.16014	0.000160693	0.00246987
ENSG00000138642	HERC6	-1.07492	1.69534	0.000161269	0.00247286
ENSG00000204052	LRRC73	-1.18221	0.520144	0.00016717	0.00255728
ENSG00000204131	NHSL2	-1.02655	4.99185	0.000177787	0.00270373
ENSG00000003096	KLHL13	-1.14216	2.84293	0.000179394	0.00272498
ENSG00000102524	TNFSF13B	-1.75727	1.12767	0.000185282	0.00279802
ENSG00000164220	F2RL2	-1.12937	5.59918	0.000188535	0.00283394
ENSG00000198133	TMEM229B	-1.06424	1.36571	0.00019267	0.00288271
ENSG00000154133	ROBO4	-1.48402	2.24438	0.000195583	0.00291935
ENSG00000169744	LDB2	-1.22024	5.93614	0.000197766	0.00294197
ENSG00000165092	ALDH1A1	-2.19325	2.03261	0.000227069	0.0033207
ENSG00000164776	PHKG1	-2.18262	1.84074	0.000232413	0.00339502
ENSG00000185090	MANEAL	-1.08399	0.568329	0.000235965	0.00344301
ENSG00000176928	GCNT4	-1.51737	2.53125	0.000238648	0.00347824
ENSG00000076555	ACACB	-1.11058	2.79074	0.000239049	0.00348018
ENSG00000185760	KCNQ5	-1.39878	3.85091	0.00023986	0.00348806
ENSG00000113209	PCDHB5	-1.14257	0.316265	0.000242588	0.0035224
ENSG00000214357	NEURL1B	-1.24915	1.77344	0.000249113	0.00360644
ENSG00000189056	RELN	-1.37741	5.10922	0.000257811	0.00371861
ENSG00000215910	C1orf167	-1.11765	0.396991	0.00025801	0.00371861
ENSG00000118898	PPL	-1.48234	6.69869	0.000273556	0.00391654
ENSG00000172296	SPTLC3	-1.51463	4.01567	0.000276466	0.00394512
ENSG00000154153	FAM134B	-1.32575	1.8276	0.000282078	0.00400315
ENSG00000188906	LRRK2	-1.00999	4.44809	0.000283148	0.00401395
ENSG00000172020	GAP43	-1.39869	1.91581	0.000299435	0.00421258
ENSG00000246430	LINC00968	-1.03992	5.11251	0.000310381	0.00433363
ENSG00000250722	SELENOP	-2.59945	5.31199	0.000321264	0.00445677
ENSG00000065809	FAM107B	-1.24761	4.37547	0.000343893	0.00474528
ENSG00000134243	SORT1	-1.0221	6.15392	0.000347706	0.00477755
ENSG00000148082	SHC3	-1.5204	4.03413	0.000358018	0.004883
ENSG00000143153	ATP1B1	-1.27335	4.74787	0.000359157	0.00489337
ENSG00000182771	GRID1	-1.12638	1.81899	0.000375936	0.0050952
ENSG00000235587	GAPDHP65	-1.34738	1.54884	0.000401928	0.00539667
ENSG00000121898	CPXM2	-1.37868	6.25665	0.000417641	0.00556154
ENSG00000078725	BRINP1	-1.59882	3.55147	0.000433965	0.00572596
ENSG00000175265	GOLGA8A	-1.091	3.62784	0.000436081	0.0057454
ENSG00000204257	HLA-DMA	-1.26982	1.54713	0.000438735	0.00575957
ENSG00000110076	NRXN2	-1.10143	2.20016	0.00045185	0.00590779
ENSG00000167554	ZNF610	-1.02279	1.07629	0.000456708	0.00596529
ENSG00000122035	RASL11A	-1.70573	0.975668	0.000467343	0.00609192
ENSG00000144362	PHOSPHO2	-1.08385	0.395966	0.000476915	0.00617939
ENSG00000164136	IL15	-1.04699	1.5628	0.000500987	0.00643338
ENSG00000162595	DIRAS3	-1.39494	0.185997	0.000513146	0.00657649
ENSG00000180155	LYNX1	-1.17349	5.12097	0.000517068	0.0066202
ENSG00000182263	FIGN	-1.15855	1.97124	0.000521126	0.00663937
ENSG00000166546	BEAN1	-1.3752	0.266685	0.000523447	0.00665585
ENSG00000159263	SIM2	-3.01664	1.6315	0.000563107	0.00711128
ENSG00000152078	TMEM56	-1.01095	1.54709	0.000569991	0.00718422
ENSG00000154874	CCDC144B	-1.22981	0.386424	0.000575566	0.00724039
ENSG00000171509	RXFP1	-1.56191	1.63542	0.000634516	0.00790522
ENSG00000204248	COL11A2	-1.12794	1.32768	0.00066597	0.0082574
ENSG00000130487	KLHDC7B	-1.15626	1.30917	0.00067375	0.00833118
ENSG00000162772	ATF3	-1.08507	6.57324	0.000674381	0.00833118
ENSG00000075213	SEMA3A	-1.36174	1.99953	0.000675136	0.00833118
ENSG00000166278	C2	-1.2195	0.968562	0.00068525	0.00840795
ENSG00000146054	TRIM7	-1.15091	0.87613	0.000688046	0.00843426
ENSG00000102755	FLT1	-1.49537	3.01049	0.000699237	0.00856334
ENSG00000141449	GREB1L	-1.6392	1.36714	0.000755272	0.00908641
ENSG00000132837	DMGDH	-1.01716	2.57163	0.000765136	0.0091795
ENSG00000105767	CADM4	-1.7592	1.11978	0.000830464	0.00982677
ENSG00000134769	DTNA	-1.60474	1.81044	0.000872515	0.0102774
ENSG00000165084	C8orf34	-1.27008	0.640001	0.000881965	0.0103605
ENSG00000158856	DMTN	-1.26156	0.732888	0.000947992	0.0109769
ENSG00000091972	CD200	-1.87128	1.70207	0.000997133	0.0114335
ENSG00000042062	FAM65C	-2.3311	1.94676	0.00101064	0.0115373
ENSG00000214425	LRRC37A4P	-1.12255	1.10081	0.00104251	0.0117664
ENSG00000270225	MTCO2P22	-2.19064	1.42034	0.00108357	0.0120928
ENSG00000181754	AMIGO1	-1.09177	2.81119	0.00110247	0.0122616
ENSG00000103742	IGDCC4	-1.36093	3.54317	0.00114518	0.012596
ENSG00000081052	COL4A4	-1.8936	3.79342	0.00118638	0.0129503
ENSG00000224389	C4B	-1.31754	0.116505	0.00133914	0.0143044
ENSG00000138759	FRAS1	-2.53175	3.12645	0.00135156	0.0143807
ENSG00000112852	PCDHB2	-1.06743	1.75502	0.00147563	0.0155445
ENSG00000166206	GABRB3	-1.00904	1.43036	0.00161501	0.016754
ENSG00000162692	VCAM1	-1.99592	5.51946	0.00169218	0.0173052
ENSG00000153132	CLGN	-1.37115	2.89696	0.00178303	0.018049
ENSG00000175899	A2M	-2.39238	6.76139	0.00189576	0.0189532
ENSG00000106123	EPHB6	-1.98829	1.98233	0.00192089	0.0191453
ENSG00000218175	AC016739.2	-1.26281	2.27369	0.00193018	0.0192084
ENSG00000160145	KALRN	-1.11443	0.492897	0.00208304	0.0204935
ENSG00000126803	HSPA2	-1.13128	2.57828	0.00211599	0.0207547
ENSG00000141404	GNAL	-1.18766	0.629206	0.00232071	0.0222407
ENSG00000170571	EMB	-1.59195	2.65059	0.00243121	0.0231626
ENSG00000185862	EVI2B	-1.3672	1.12123	0.00246279	0.0233604
ENSG00000134775	FHOD3	-1.03661	4.80427	0.00257105	0.0241224
ENSG00000087076	HSD17B14	-1.45955	1.93145	0.00264872	0.0246966
ENSG00000166321	NUDT13	-1.11837	0.359478	0.00273056	0.0252173
ENSG00000234810	RP11-90C4.1	-1.78577	1.76899	0.00288214	0.0264475
ENSG00000104313	EYA1	-2.8142	3.71316	0.00290929	0.0266025
ENSG00000154645	CHODL	-1.77731	2.44143	0.00314145	0.0283256
ENSG00000089127	OAS1	-1.01816	1.24737	0.00332943	0.0296491
ENSG00000117643	MAN1C1	-1.23219	5.65204	0.00359874	0.0314423
ENSG00000036530	CYP46A1	-1.06101	0.173527	0.0036987	0.0322162
ENSG00000174125	TLR1	-1.1114	0.490482	0.00391088	0.033603
ENSG00000139200	PIANP	-1.15264	1.05602	0.00467584	0.0388863
ENSG00000039068	CDH1	-1.97831	3.40315	0.00477127	0.0396144
ENSG00000196932	TMEM26	-1.39948	1.73751	0.0054917	0.0440594
ENSG00000140022	STON2	-2.46953	2.15729	0.00626258	0.0488821
ENSG00000162882	HAAO	-1.1012	0.429942	0.00627621	0.0489321
ENSG00000106025	TSPAN12	-1.22314	0.908498	0.00633825	0.0492762
ENSG00000254343	RP11-760H22.2	-1.03083	2.36002	0.00636881	0.0494728

## Sheet: Up_in_T (Down in Mx)
		logFC	logCPM	PValue	FDR
ENSG00000180818	HOXC10	10.4875	3.5946	3.70202e-167	2.39835e-163
ENSG00000136944	LMX1B	8.61484	2.81219	4.85947e-133	2.0988e-129
ENSG00000253293	HOXA10	6.67979	3.11124	1.11016e-115	3.59608e-112
ENSG00000005073	HOXA11	8.02364	2.22871	2.57172e-98	6.66435e-95
ENSG00000122592	HOXA7	9.79988	1.75371	1.77572e-85	3.83466e-82
ENSG00000078399	HOXA9	9.64454	1.60283	2.04956e-76	3.31952e-73
ENSG00000180806	HOXC9	5.35545	1.83271	4.51055e-72	6.49369e-69
ENSG00000197757	HOXC6	6.2401	3.48369	1.73808e-67	2.25203e-64
ENSG00000104435	STMN2	7.5847	1.37271	6.81815e-63	7.3619e-60
ENSG00000143355	LHX9	6.19185	1.46918	4.87313e-54	4.85701e-51
ENSG00000123388	HOXC11	8.52183	0.52833	9.71845e-49	7.87012e-46
ENSG00000079931	MOXD1	2.42979	8.09008	9.32946e-47	6.71566e-44
ENSG00000253187	HOXA10-AS	8.32239	0.344966	1.32727e-46	9.05126e-44
ENSG00000162618	ADGRL4	2.45847	3.98179	1.28357e-41	8.31564e-39
ENSG00000233608	TWIST2	2.07487	5.72124	3.59371e-41	2.21732e-38
ENSG00000198353	HOXC4	4.26167	2.50192	1.64717e-39	9.27932e-37
ENSG00000176697	BDNF	2.31138	4.17004	4.37632e-39	2.26816e-36
ENSG00000228630	HOTAIR	7.2973	0.489047	3.33992e-36	1.60279e-33
ENSG00000105991	HOXA1	5.94318	-0.148268	3.40971e-33	1.52343e-30
ENSG00000037965	HOXC8	7.1255	3.87567	1.67673e-31	6.78917e-29
ENSG00000106004	HOXA5	9.30176	1.26445	3.56129e-31	1.39829e-28
ENSG00000105509	HAS1	5.41593	5.05863	1.02746e-29	3.80366e-27
ENSG00000155966	AFF2	4.76438	4.23363	6.50519e-26	2.27805e-23
ENSG00000144278	GALNT13	4.01	0.580897	8.62236e-26	2.94e-23
ENSG00000149970	CNKSR2	3.62683	3.04213	9.82956e-26	3.26568e-23
ENSG00000109061	MYH1	6.64765	3.51457	1.5119e-25	4.89743e-23
ENSG00000100739	BDKRB1	2.27515	2.78565	2.80008e-24	7.71928e-22
ENSG00000196549	MME	2.82644	7.68495	4.97886e-24	1.34398e-21
ENSG00000162493	PDPN	2.3882	4.42608	2.3361e-21	5.21876e-19
ENSG00000173406	DAB1	3.50816	2.47754	2.62753e-21	5.77032e-19
ENSG00000129465	RIPK3	2.90163	1.29748	2.95149e-21	6.37374e-19
ENSG00000164929	BAALC	2.79567	2.61681	5.21353e-20	1.07225e-17
ENSG00000125538	IL1B	2.76804	0.726332	9.46238e-20	1.88622e-17
ENSG00000163710	PCOLCE2	2.24323	6.58925	1.20375e-19	2.36319e-17
ENSG00000170989	S1PR1	2.79829	2.52901	2.87962e-19	5.55851e-17
ENSG00000250742	RP11-834C11.4	3.37855	2.9138	2.96008e-19	5.55851e-17
ENSG00000143333	RGS16	1.94914	3.56933	3.25878e-19	6.03201e-17
ENSG00000176771	NCKAP5	3.87801	3.27884	5.7131e-19	1.01404e-16
ENSG00000145431	PDGFC	1.40919	6.15634	9.25635e-19	1.62074e-16
ENSG00000105664	COMP	3.99616	9.68957	1.10573e-18	1.91025e-16
ENSG00000134533	RERG	4.24752	1.68142	2.13412e-18	3.63839e-16
ENSG00000154319	FAM167A	2.85833	2.15253	3.73525e-18	6.28541e-16
ENSG00000184497	TMEM255B	2.71608	1.16019	1.61261e-17	2.64489e-15
ENSG00000057657	PRDM1	2.57444	1.21906	4.8283e-17	7.53738e-15
ENSG00000079215	SLC1A3	1.9686	3.33824	5.10298e-17	7.77874e-15
ENSG00000144810	COL8A1	2.131	8.88587	2.00459e-16	2.85423e-14
ENSG00000111981	ULBP1	2.39627	3.80039	2.08344e-16	2.93425e-14
ENSG00000182985	CADM1	3.11464	4.40183	9.77285e-16	1.31903e-13
ENSG00000073756	PTGS2	1.82033	7.11409	8.78737e-15	1.09479e-12
ENSG00000104490	NCALD	2.18615	3.43524	2.01608e-14	2.35336e-12
ENSG00000134954	ETS1	1.07189	7.16465	2.61357e-14	2.96416e-12
ENSG00000131979	GCH1	2.14733	1.79553	2.63496e-14	2.96416e-12
ENSG00000158859	ADAMTS4	1.52001	4.68794	2.65372e-14	2.96416e-12
ENSG00000110031	LPXN	2.47585	4.07148	4.36848e-14	4.79681e-12
ENSG00000173641	HSPB7	2.87568	7.91147	9.83366e-14	1.06179e-11
ENSG00000137877	SPTBN5	2.75006	1.65912	1.45657e-13	1.54695e-11
ENSG00000172061	LRRC15	4.46188	5.33594	2.55988e-13	2.63072e-11
ENSG00000091490	SEL1L3	1.38323	6.01987	3.10004e-13	3.13783e-11
ENSG00000183578	TNFAIP8L3	2.40225	4.3815	9.48022e-13	9.09891e-11
ENSG00000128596	CCDC136	1.49449	3.87595	1.34089e-12	1.24992e-10
ENSG00000102802	MEDAG	1.33947	8.31654	1.56576e-12	1.4287e-10
ENSG00000166825	ANPEP	1.14979	9.01892	1.58392e-12	1.43517e-10
ENSG00000197635	DPP4	1.32817	5.30278	1.64146e-12	1.46679e-10
ENSG00000138639	ARHGAP24	1.6472	5.37775	2.14966e-12	1.88197e-10
ENSG00000197301	RP11-366L20.2	1.61263	2.14705	2.51704e-12	2.17422e-10
ENSG00000153993	SEMA3D	2.13139	4.63025	2.75741e-12	2.36607e-10
ENSG00000135919	SERPINE2	1.43749	10.244	2.94922e-12	2.51402e-10
ENSG00000111863	ADTRP	1.64744	1.62068	3.09706e-12	2.60576e-10
ENSG00000156299	TIAM1	1.51283	3.67421	4.47587e-12	3.71755e-10
ENSG00000173917	HOXB2	2.56182	1.38629	5.04562e-12	4.1467e-10
ENSG00000069011	PITX1	2.64757	3.2327	5.05656e-12	4.1467e-10
ENSG00000169594	BNC1	1.21167	3.94482	5.91971e-12	4.79386e-10
ENSG00000165449	SLC16A9	2.91265	1.83564	6.7122e-12	5.40186e-10
ENSG00000242516	LINC00960	2.898	1.29194	9.82631e-12	7.85715e-10
ENSG00000136244	IL6	1.20468	6.88999	1.15718e-11	9.08698e-10
ENSG00000187699	C2orf88	3.17323	2.07586	1.19585e-11	9.33412e-10
ENSG00000186073	C15orf41	1.08923	3.74255	1.25079e-11	9.7045e-10
ENSG00000163739	CXCL1	2.36418	2.03663	1.31964e-11	1.0058e-09
ENSG00000154556	SORBS2	1.90989	5.01985	1.47163e-11	1.1086e-09
ENSG00000233117	LINC00702	2.14779	2.17303	1.90906e-11	1.3975e-09
ENSG00000120278	PLEKHG1	2.03986	0.650516	2.19537e-11	1.5803e-09
ENSG00000163376	KBTBD8	1.39939	2.06431	2.92421e-11	2.0791e-09
ENSG00000136542	GALNT5	1.1997	6.51995	3.00341e-11	2.10353e-09
ENSG00000124785	NRN1	3.58042	2.36809	3.90468e-11	2.66279e-09
ENSG00000157551	KCNJ15	2.13304	3.09121	4.02478e-11	2.73032e-09
ENSG00000188257	PLA2G2A	2.64339	0.914574	4.04867e-11	2.73222e-09
ENSG00000183421	RIPK4	1.83084	2.07834	7.6113e-11	5.03161e-09
ENSG00000185112	FAM43A	1.42231	5.56342	1.51735e-10	9.83017e-09
ENSG00000138135	CH25H	3.25257	1.39284	1.63118e-10	1.04114e-08
ENSG00000225968	ELFN1	1.29687	3.50596	2.69864e-10	1.67303e-08
ENSG00000095752	IL11	1.5602	2.52222	2.93495e-10	1.80228e-08
ENSG00000109861	CTSC	1.72853	6.09946	3.30151e-10	2.01782e-08
ENSG00000164619	BMPER	1.75311	5.08201	4.29314e-10	2.60622e-08
ENSG00000204103	MAFB	2.18659	3.80661	4.30448e-10	2.60622e-08
ENSG00000152953	STK32B	2.15995	4.67728	4.45699e-10	2.67357e-08
ENSG00000197467	COL13A1	2.43498	2.64171	4.76902e-10	2.84757e-08
ENSG00000182568	SATB1	1.11195	3.17118	5.1333e-10	3.0096e-08
ENSG00000115232	ITGA4	2.09313	5.81216	5.8483e-10	3.39805e-08
ENSG00000169085	C8orf46	2.00178	0.621995	6.09686e-10	3.51098e-08
ENSG00000092607	TBX15	1.34386	4.90618	7.22133e-10	4.11164e-08
ENSG00000125414	MYH2	4.48135	3.737	9.89656e-10	5.4799e-08
ENSG00000133107	TRPC4	2.09672	1.89559	1.3714e-09	7.46605e-08
ENSG00000041982	TNC	1.21573	10.3847	2.00252e-09	1.07662e-07
ENSG00000075223	SEMA3C	1.47847	9.53928	2.56195e-09	1.3494e-07
ENSG00000180611	MB21D2	1.16964	3.30471	5.95894e-09	2.96962e-07
ENSG00000134138	MEIS2	1.15044	5.01792	6.53001e-09	3.21708e-07
ENSG00000111913	FAM65B	1.88042	3.89118	7.15291e-09	3.47117e-07
ENSG00000164659	KIAA1324L	1.46353	4.52757	1.0268e-08	4.9458e-07
ENSG00000112414	ADGRG6	2.19031	5.25928	1.08231e-08	5.13682e-07
ENSG00000074527	NTN4	1.51266	7.55797	1.093e-08	5.16863e-07
ENSG00000139117	CPNE8	1.04446	3.89646	1.4591e-08	6.63355e-07
ENSG00000115828	QPCT	1.35518	3.07261	1.54135e-08	6.95864e-07
ENSG00000005020	SKAP2	1.30845	4.08972	1.59606e-08	7.16845e-07
ENSG00000131019	ULBP3	1.46411	0.917359	1.59889e-08	7.16845e-07
ENSG00000156689	GLYATL2	2.04449	-0.0123125	1.86536e-08	8.19305e-07
ENSG00000110427	KIAA1549L	1.46162	5.15061	1.9466e-08	8.4923e-07
ENSG00000235770	LINC00607	1.28467	2.87846	2.40572e-08	1.03903e-06
ENSG00000225206	MIR137HG	2.41009	1.29428	2.41722e-08	1.04053e-06
ENSG00000144229	THSD7B	1.70971	2.2107	2.53591e-08	1.08801e-06
ENSG00000102678	FGF9	2.41247	4.22158	2.6144e-08	1.1143e-06
ENSG00000129467	ADCY4	1.46708	3.61975	3.34528e-08	1.38926e-06
ENSG00000106976	DNM1	1.75686	4.74215	4.14312e-08	1.68813e-06
ENSG00000040731	CDH10	1.65964	0.584907	4.24181e-08	1.71754e-06
ENSG00000197852	FAM212B	1.06076	4.55717	4.3629e-08	1.76106e-06
ENSG00000063438	AHRR	1.0585	5.38665	4.66144e-08	1.86991e-06
ENSG00000164604	GPR85	1.24476	1.43013	4.68205e-08	1.87239e-06
ENSG00000134830	C5AR2	1.40826	0.807445	5.35647e-08	2.12244e-06
ENSG00000131015	ULBP2	1.34813	1.84397	5.43839e-08	2.14833e-06
ENSG00000198729	PPP1R14C	2.34724	1.75007	5.88192e-08	2.30946e-06
ENSG00000003400	CASP10	1.22868	1.48367	7.52621e-08	2.88512e-06
ENSG00000103966	EHD4	1.00761	5.67416	9.7383e-08	3.668e-06
ENSG00000116183	PAPPA2	1.81271	5.87858	1.06311e-07	3.98115e-06
ENSG00000128709	HOXD9	2.97041	0.192167	1.08687e-07	4.05839e-06
ENSG00000116711	PLA2G4A	1.0931	3.7693	1.10505e-07	4.11441e-06
ENSG00000134013	LOXL2	1.62915	9.43586	1.38874e-07	5.08302e-06
ENSG00000172345	STARD5	1.08319	2.29337	1.41116e-07	5.15054e-06
ENSG00000123496	IL13RA2	2.93869	1.38598	1.50579e-07	5.4196e-06
ENSG00000172399	MYOZ2	1.67497	0.549501	1.68101e-07	5.98374e-06
ENSG00000134986	NREP	1.59008	7.89556	1.8317e-07	6.46685e-06
ENSG00000123610	TNFAIP6	1.02828	4.41946	2.15483e-07	7.48529e-06
ENSG00000167772	ANGPTL4	1.51656	4.29382	2.20469e-07	7.61766e-06
ENSG00000081913	PHLPP1	1.19994	4.45835	2.30435e-07	7.91975e-06
ENSG00000153707	PTPRD	2.24495	3.96022	2.55967e-07	8.68211e-06
ENSG00000011454	RABGAP1	1.31103	7.73151	3.01713e-07	1.01015e-05
ENSG00000246100	LINC00900	1.3195	1.15256	3.06659e-07	1.02254e-05
ENSG00000146674	IGFBP3	1.91588	11.1195	3.09934e-07	1.0297e-05
ENSG00000176532	PRR15	2.71286	3.23853	3.85242e-07	1.25733e-05
ENSG00000107984	DKK1	1.06693	6.48684	3.90344e-07	1.27078e-05
ENSG00000115252	PDE1A	1.19915	4.50428	4.0864e-07	1.32369e-05
ENSG00000120708	TGFBI	1.49705	12.4664	4.28161e-07	1.38346e-05
ENSG00000182463	TSHZ2	1.70586	2.98185	4.40102e-07	1.41851e-05
ENSG00000128340	RAC2	2.00284	1.7598	4.82631e-07	1.54788e-05
ENSG00000111799	COL12A1	1.08442	12.1575	6.49546e-07	2.01826e-05
ENSG00000144476	ACKR3	1.33228	6.9607	6.55244e-07	2.0311e-05
ENSG00000134602	STK26	1.12592	2.33142	6.58127e-07	2.03517e-05
ENSG00000149054	ZNF215	1.27879	0.85177	6.91407e-07	2.11287e-05
ENSG00000128567	PODXL	2.79465	6.92122	7.6623e-07	2.31677e-05
ENSG00000119771	KLHL29	1.04804	4.78016	7.70229e-07	2.3209e-05
ENSG00000197415	VEPH1	1.70157	4.71765	8.51361e-07	2.54172e-05
ENSG00000154783	FGD5	2.0317	1.97622	1.17606e-06	3.41664e-05
ENSG00000133110	POSTN	2.50307	13.0998	1.19513e-06	3.45655e-05
ENSG00000183715	OPCML	4.58187	3.2123	1.2059e-06	3.47993e-05
ENSG00000121904	CSMD2	1.33804	2.81638	1.25032e-06	3.6001e-05
ENSG00000278291	RP11-172H24.4	1.49606	0.897311	1.41913e-06	4.02355e-05
ENSG00000186847	KRT14	2.78911	4.96999	1.46796e-06	4.13487e-05
ENSG00000152527	PLEKHH2	1.19778	4.25098	1.51842e-06	4.26771e-05
ENSG00000175352	NRIP3	1.25346	2.22432	2.28617e-06	6.1076e-05
ENSG00000013293	SLC7A14	1.6169	2.15421	2.50764e-06	6.64448e-05
ENSG00000123572	NRK	3.29625	4.29968	2.62556e-06	6.91566e-05
ENSG00000273038	RP11-479G22.8	1.00402	2.78678	3.07547e-06	8.03404e-05
ENSG00000169429	CXCL8	1.8953	1.51718	3.13482e-06	8.17261e-05
ENSG00000131831	RAI2	1.07405	2.1431	3.5223e-06	9.12873e-05
ENSG00000145779	TNFAIP8	1.27993	4.84362	3.5227e-06	9.12873e-05
ENSG00000204442	FAM155A	1.67976	2.10247	3.62258e-06	9.35015e-05
ENSG00000112297	AIM1	1.5069	3.44382	4.28513e-06	0.000108442
ENSG00000125266	EFNB2	1.30455	1.55879	4.53918e-06	0.000114202
ENSG00000139874	SSTR1	2.91544	2.37318	4.6033e-06	0.000115591
ENSG00000082482	KCNK2	1.24836	7.64905	4.82825e-06	0.000121005
ENSG00000128342	LIF	1.14198	6.62745	5.82962e-06	0.000141982
ENSG00000138378	STAT4	1.48031	2.89777	6.64184e-06	0.000160258
ENSG00000229644	NAMPTP1	2.59865	1.45878	7.35377e-06	0.000174511
ENSG00000250697	CTD-2066L21.3	1.33292	0.447391	7.639e-06	0.000179961
ENSG00000225177	RP11-390P2.4	1.04726	2.31558	1.13256e-05	0.000255655
ENSG00000113083	LOX	1.05341	10.8824	1.17293e-05	0.000262481
ENSG00000153815	CMIP	1.03419	5.27786	1.26721e-05	0.00028067
ENSG00000139910	NOVA1	1.37604	0.907095	1.5257e-05	0.000326752
ENSG00000141448	GATA6	1.02225	4.51295	1.57804e-05	0.000335191
ENSG00000183775	KCTD16	1.46675	3.31167	1.7488e-05	0.00036547
ENSG00000115008	IL1A	1.49017	0.0939601	1.94146e-05	0.000401204
ENSG00000129667	RHBDF2	1.27729	1.11002	2.05895e-05	0.000422785
ENSG00000184408	KCND2	1.43415	4.23687	2.14397e-05	0.000438162
ENSG00000004776	HSPB6	1.01249	8.32665	2.27432e-05	0.000461164
ENSG00000090530	P3H2	1.20073	4.90133	2.38594e-05	0.000478554
ENSG00000118257	NRP2	1.24856	6.29272	2.78531e-05	0.000545155
ENSG00000163661	PTX3	1.64376	11.1293	2.87981e-05	0.000561953
ENSG00000081059	TCF7	1.02533	4.17638	2.92752e-05	0.000569548
ENSG00000218336	TENM3	1.69553	6.66995	2.99523e-05	0.000580975
ENSG00000160013	PTGIR	1.15647	4.07542	3.10393e-05	0.000600263
ENSG00000144063	MALL	1.41266	3.53347	3.77445e-05	0.00072132
ENSG00000164112	TMEM155	1.83671	2.08277	3.83438e-05	0.000729546
ENSG00000111087	GLI1	1.14189	1.00641	3.91896e-05	0.000742367
ENSG00000224982	TMEM233	1.54895	0.635524	4.42229e-05	0.000827135
ENSG00000198795	ZNF521	1.00269	4.93755	4.56684e-05	0.000850181
ENSG00000080573	COL5A3	1.46031	7.41821	4.87082e-05	0.000897437
ENSG00000164694	FNDC1	1.24002	7.00225	4.87795e-05	0.000897437
ENSG00000151468	CCDC3	2.40083	1.68866	4.88302e-05	0.000897437
ENSG00000184226	PCDH9	1.65602	3.29078	4.96659e-05	0.000910213
ENSG00000253161	LINC01605	1.3506	0.283922	5.38086e-05	0.000977838
ENSG00000121005	CRISPLD1	1.32769	0.908489	5.44151e-05	0.000986093
ENSG00000244414	CFHR1	2.38343	0.552361	6.70896e-05	0.00118269
ENSG00000266524	GDF10	1.50529	2.03652	7.23657e-05	0.0012656
ENSG00000206384	COL6A6	1.81519	1.07595	7.25943e-05	0.00126596
ENSG00000103034	NDRG4	1.11473	0.617077	8.11978e-05	0.00139348
ENSG00000146197	SCUBE3	2.1709	8.39138	8.16749e-05	0.00139797
ENSG00000177570	SAMD12	1.35134	2.7083	8.3644e-05	0.00142228
ENSG00000151414	NEK7	1.13993	8.6285	8.68485e-05	0.00147098
ENSG00000126562	WNK4	2.58854	3.31208	9.43918e-05	0.00158836
ENSG00000124126	PREX1	1.08403	2.58333	9.99448e-05	0.0016645
ENSG00000130477	UNC13A	1.98207	4.4951	0.00010553	0.00173716
ENSG00000116106	EPHA4	1.19197	3.45775	0.000105685	0.00173716
ENSG00000129048	ACKR4	1.34094	4.47775	0.000116542	0.00189465
ENSG00000227827	RP11-958N24.2	2.89636	1.82548	0.000119414	0.00193648
ENSG00000184792	OSBP2	1.08361	1.03496	0.000124152	0.00200079
ENSG00000158560	DYNC1I1	1.30171	0.851888	0.000124841	0.00200743
ENSG00000260604	RP1-140K8.5	2.02628	3.17984	0.000127685	0.00203937
ENSG00000072041	SLC6A15	1.60043	0.950554	0.000130391	0.00207298
ENSG00000105088	OLFM2	1.45733	4.80103	0.000145918	0.00228616
ENSG00000253661	ZFHX4-AS1	1.01422	2.07058	0.00016505	0.00252784
ENSG00000197921	HES5	1.45771	1.55996	0.000181651	0.00274639
ENSG00000080493	SLC4A4	1.40968	4.14913	0.000195485	0.00291935
ENSG00000171840	NINJ2	1.02793	0.277168	0.000203255	0.0030098
ENSG00000139209	SLC38A4	1.16945	2.4465	0.000212885	0.00313448
ENSG00000179242	CDH4	1.50808	3.58669	0.000213944	0.0031465
ENSG00000263050	RP11-667K14.3	1.02297	0.32399	0.000242765	0.0035224
ENSG00000150551	LYPD1	2.2292	0.915264	0.000286023	0.00404714
ENSG00000183691	NOG	1.18277	1.97334	0.000294827	0.00415677
ENSG00000153253	SCN3A	1.79237	2.30211	0.000317297	0.00441009
ENSG00000143127	ITGA10	1.32757	3.76668	0.000331956	0.00459525
ENSG00000145681	HAPLN1	1.87884	6.77328	0.000347005	0.00477297
ENSG00000253540	FAM86HP	1.12097	0.344273	0.000351404	0.00481815
ENSG00000205710	C17orf107	1.02041	0.912699	0.000356366	0.00486558
ENSG00000227036	LINC00511	1.15653	0.513696	0.000393688	0.0053191
ENSG00000163874	ZC3H12A	1.08381	6.59615	0.000403021	0.00540574
ENSG00000124216	SNAI1	1.13443	6.65238	0.000410491	0.00547758
ENSG00000179104	TMTC2	1.03081	2.57246	0.000429704	0.0056813
ENSG00000197106	SLC6A17	2.16407	0.458943	0.000467987	0.00609417
ENSG00000158023	WDR66	1.08656	0.822191	0.000487266	0.00627585
ENSG00000269936	#N/A	1.25784	2.75546	0.000509919	0.00654161
ENSG00000131737	KRT34	1.91384	3.1942	0.000519051	0.00663249
ENSG00000173376	NDNF	1.51905	2.27738	0.000587551	0.0073697
ENSG00000146592	CREB5	1.16347	4.12676	0.000676671	0.0083386
ENSG00000127954	STEAP4	2.2493	4.60872	0.000699913	0.00856352
ENSG00000120156	TEK	2.39719	4.64301	0.000742804	0.00897798
ENSG00000151623	NR3C2	1.0575	2.86526	0.000756657	0.00909462
ENSG00000167771	RCOR2	1.02597	0.813741	0.000763746	0.00917132
ENSG00000164161	HHIP	1.51796	2.90746	0.000801808	0.00952248
ENSG00000249790	RP11-20D14.6	1.68987	1.06208	0.000915108	0.0106628
ENSG00000064205	WISP2	1.2474	5.22184	0.000944867	0.0109603
ENSG00000230795	HLA-K	2.04315	1.41534	0.000959459	0.0110997
ENSG00000126217	MCF2L	1.52137	1.94746	0.00100942	0.0115336
ENSG00000143028	SYPL2	1.08951	1.81546	0.00101725	0.011572
ENSG00000049540	ELN	1.14594	10.6541	0.00102215	0.0115971
ENSG00000153234	NR4A2	1.16289	7.18555	0.00105143	0.0118259
ENSG00000137819	PAQR5	1.38003	1.23977	0.00111031	0.0123275
ENSG00000174611	KY	1.08011	0.582399	0.00114324	0.0125853
ENSG00000164761	TNFRSF11B	1.23994	8.47455	0.00121428	0.013177
ENSG00000145242	EPHA5	2.76737	5.88847	0.00122501	0.0132767
ENSG00000163364	LINC01116	2.53964	3.27954	0.00123804	0.0133788
ENSG00000161249	DMKN	1.22794	3.34505	0.00150356	0.0157491
ENSG00000185742	C11orf87	1.72417	3.11686	0.00151	0.0157939
ENSG00000153162	BMP6	1.57611	3.30398	0.001535	0.0159879
ENSG00000163682	RPL9	1.09393	3.91514	0.00161731	0.0167644
ENSG00000197632	SERPINB2	2.49291	4.38162	0.00163648	0.0169237
ENSG00000101670	LIPG	2.54215	1.67788	0.00182996	0.0184376
ENSG00000144668	ITGA9	2.13667	1.54741	0.00183841	0.018494
ENSG00000257702	LBX2-AS1	1.08533	1.69157	0.00188972	0.018922
ENSG00000164418	GRIK2	1.35165	1.71232	0.00205257	0.0202692
ENSG00000132205	EMILIN2	1.09723	5.55993	0.00221052	0.0214544
ENSG00000183087	GAS6	1.00123	8.39466	0.00230538	0.0221101
ENSG00000282849	RP11-121P12.1	1.10822	2.43033	0.00238011	0.0227426
ENSG00000163359	COL6A3	1.06486	12.3116	0.0024244	0.0231147
ENSG00000174600	CMKLR1	1.30577	3.90381	0.00251661	0.0237665
ENSG00000119714	GPR68	1.02539	3.00165	0.00287076	0.0263617
ENSG00000223749	MIR503HG	1.01262	2.056	0.0034756	0.0306141
ENSG00000163734	CXCL3	1.03376	1.17756	0.00362935	0.031667
ENSG00000157554	ERG	1.06999	3.34235	0.00372163	0.0323415
ENSG00000170893	TRH	2.11737	3.76514	0.00407531	0.0348081
ENSG00000151320	AKAP6	1.42675	1.66625	0.00421406	0.0358706
ENSG00000169174	PCSK9	1.79368	4.05095	0.00434082	0.036665
ENSG00000175426	PCSK1	1.04698	1.87246	0.00518383	0.0423231
ENSG00000135218	CD36	1.46518	4.20445	0.00550984	0.0441503
