# Supplementary material for: The Bone-Forming Properties of Periosteum-Derived Cells Differ Between Harvest Sites
Source: Front Cell Dev Biol. 2020 Nov 25;8:554984. doi: 10.3389/fcell.2020.554984 (PMC7723972; doi:10.3389/fcell.2020.554984)
Supplement: Supplementary Table 3 — List of up- and downregulated genes of hPDCs obtained from mandible compared to tibial hPDCs. [file Table_3.XLSX]

## Sheet: All_diff_exp_genes
		logFC	logCPM	PValue	FDR
ENSG00000131668	BARX1	-10.9381	4.81828	2.96137e-212	3.81957e-208
ENSG00000180818	HOXC10	9.85951	3.60542	7.5305e-174	4.85642e-170
ENSG00000253293	HOXA10	7.16404	3.11744	2.00822e-132	8.63401e-129
ENSG00000162624	LHX8	-6.9797	4.42582	5.43504e-122	1.75253e-118
ENSG00000005073	HOXA11	10.2867	2.23352	1.42223e-108	3.66879e-105
ENSG00000224149	RP11-510C10.3	-10.5329	2.50369	1.02461e-94	2.20257e-91
ENSG00000180806	HOXC9	6.76229	1.81918	1.0107e-90	1.86229e-87
ENSG00000122592	HOXA7	9.80707	1.76264	2.47739e-88	3.99416e-85
ENSG00000197757	HOXC6	5.88527	3.49893	6.86342e-81	9.83605e-78
ENSG00000078399	HOXA9	9.65139	1.61136	6.02349e-79	7.7691e-76
ENSG00000136944	LMX1B	4.20905	2.89402	2.49908e-71	2.93028e-68
ENSG00000125813	PAX1	-6.91241	2.67324	9.18872e-64	9.87635e-61
ENSG00000104435	STMN2	6.55323	1.3877	8.69392e-61	8.62571e-58
ENSG00000123388	HOXC11	8.52882	0.535492	4.82808e-50	4.44804e-47
ENSG00000224127	RP11-510C10.2	-7.63702	0.964482	5.21475e-50	4.48399e-47
ENSG00000143355	LHX9	5.2712	1.49617	2.4423e-49	1.9688e-46
ENSG00000253187	HOXA10-AS	8.32927	0.351943	7.0667e-48	5.36155e-45
ENSG00000261213	RP11-510C10.4	-7.32577	0.67959	3.66763e-47	2.62806e-44
ENSG00000145242	EPHA5	4.40111	5.76778	1.8264e-46	1.23984e-43
ENSG00000144355	DLX1	-4.29068	2.59006	6.22989e-46	4.01766e-43
ENSG00000124216	SNAI1	2.5217	6.35314	3.5145e-45	2.15857e-42
ENSG00000125538	IL1B	5.06536	0.582323	2.19225e-40	1.28526e-37
ENSG00000228630	HOTAIR	8.48148	0.490955	4.74844e-39	2.66284e-36
ENSG00000105880	DLX5	-3.62806	1.76215	5.43059e-39	2.91849e-36
ENSG00000213626	LBH	1.96432	5.84357	2.04717e-37	1.05617e-34
ENSG00000117595	IRF6	-3.97724	2.13424	1.11317e-34	5.40945e-32
ENSG00000134533	RERG	4.74814	1.66878	1.13239e-34	5.40945e-32
ENSG00000064655	EYA2	-3.03082	3.87579	4.84415e-34	2.16057e-31
ENSG00000105991	HOXA1	5.95462	-0.141961	4.85785e-34	2.16057e-31
ENSG00000124785	NRN1	3.6322	2.37309	5.3168e-34	2.28587e-31
ENSG00000135605	TEC	-4.22135	0.747669	4.09524e-33	1.70388e-30
ENSG00000105509	HAS1	6.13706	5.0562	2.06177e-32	8.31023e-30
ENSG00000106004	HOXA5	9.30934	1.27262	1.61867e-31	6.32653e-29
ENSG00000166265	CYYR1	-6.65346	1.42463	3.89502e-30	1.47759e-27
ENSG00000163661	PTX3	2.72952	10.9425	4.56662e-30	1.68286e-27
ENSG00000037965	HOXC8	6.66205	3.88941	6.07956e-30	2.17817e-27
ENSG00000069122	ADGRF5	4.46201	1.98897	6.75452e-30	2.35459e-27
ENSG00000174564	IL20RB	2.596	3.6069	7.58075e-30	2.57307e-27
ENSG00000198353	HOXC4	3.26259	2.58164	8.12656e-30	2.6876e-27
ENSG00000139629	GALNT6	-3.54403	2.11078	4.05278e-29	1.30682e-26
ENSG00000157445	CACNA2D3	-4.82639	0.578878	1.26659e-28	3.9845e-26
ENSG00000163739	CXCL1	3.27129	1.93049	8.04228e-28	2.46975e-25
ENSG00000040731	CDH10	4.3128	0.275498	1.11997e-27	3.3594e-25
ENSG00000006377	DLX6	-4.64256	0.079596	2.36545e-27	6.93399e-25
ENSG00000087510	TFAP2C	-4.24717	0.22318	2.06249e-26	5.91156e-24
ENSG00000180190	TDRP	-2.95645	1.74391	5.42872e-26	1.52217e-23
ENSG00000242516	LINC00960	3.77559	1.22161	1.33438e-25	3.66189e-23
ENSG00000157551	KCNJ15	2.47725	3.04286	5.8617e-25	1.57509e-22
ENSG00000163659	TIPARP	1.69214	7.61439	7.38648e-25	1.9443e-22
ENSG00000164318	EGFLAM	3.26864	1.31589	9.65021e-25	2.48937e-22
ENSG00000248596	RP11-844P9.5	-4.00551	1.72588	1.79734e-24	4.54551e-22
ENSG00000169760	NLGN1	2.25083	4.39717	2.25048e-24	5.58205e-22
ENSG00000105696	TMEM59L	2.21807	2.98247	2.97385e-24	7.23711e-22
ENSG00000126778	SIX1	-2.08353	5.59099	2.94498e-23	7.03413e-21
ENSG00000186854	TRABD2A	-2.15175	1.88107	3.72676e-23	8.7396e-21
ENSG00000144278	GALNT13	3.49314	0.623343	4.22748e-23	9.73679e-21
ENSG00000011201	ANOS1	-2.52402	2.87716	5.76878e-23	1.30536e-20
ENSG00000149970	CNKSR2	2.85891	3.12517	8.56141e-23	1.90388e-20
ENSG00000181541	MAB21L2	-4.93564	4.48294	2.72929e-22	5.96651e-20
ENSG00000233639	LINC01158	-3.9377	1.28768	7.53295e-22	1.61933e-19
ENSG00000163032	VSNL1	-3.99092	0.53064	1.45442e-21	3.07527e-19
ENSG00000111981	ULBP1	1.6103	3.96888	1.52567e-21	3.16863e-19
ENSG00000275993	CH507-42P11.8	3.2638	1.09188	1.54771e-21	3.16863e-19
ENSG00000163874	ZC3H12A	2.12171	6.34791	1.92304e-21	3.87552e-19
ENSG00000183570	PCBP3	-3.20029	2.57529	2.68468e-21	5.32722e-19
ENSG00000158813	EDA	-2.03564	1.67717	3.18838e-21	6.23086e-19
ENSG00000130844	ZNF331	1.885	4.83271	5.81286e-21	1.11902e-18
ENSG00000168542	COL3A1	1.48371	12.1373	9.12133e-21	1.7301e-18
ENSG00000187720	THSD4	-1.47526	6.40836	1.07239e-20	2.0046e-18
ENSG00000143786	CNIH3	-1.99689	2.53344	1.50288e-20	2.76916e-18
ENSG00000198807	PAX9	-4.76018	1.32909	1.92969e-20	3.5055e-18
ENSG00000144229	THSD7B	2.5801	2.0576	2.63409e-20	4.71868e-18
ENSG00000105664	COMP	3.94259	9.70349	5.57066e-20	9.73266e-18
ENSG00000074527	NTN4	1.85082	7.48811	5.58394e-20	9.73266e-18
ENSG00000125657	TNFSF9	1.87254	3.49874	5.68553e-20	9.7776e-18
ENSG00000114315	HES1	1.33205	7.26732	6.54234e-20	1.1103e-17
ENSG00000111057	KRT18	2.25483	4.98708	7.57641e-20	1.2691e-17
ENSG00000105889	STEAP1B	-2.70941	1.85587	1.10475e-19	1.8268e-17
ENSG00000138771	SHROOM3	2.06293	4.5962	1.6739e-19	2.73291e-17
ENSG00000101333	PLCB4	-1.34602	4.0313	1.79186e-19	2.88893e-17
ENSG00000128709	HOXD9	3.0688	0.192572	2.31153e-19	3.68076e-17
ENSG00000164764	SBSPON	5.02783	4.15086	2.50101e-19	3.93391e-17
ENSG00000167371	PRRT2	-1.98149	1.62664	2.86449e-19	4.45136e-17
ENSG00000153993	SEMA3D	2.16708	4.63415	2.90736e-19	4.46419e-17
ENSG00000134138	MEIS2	1.55082	4.91578	6.70388e-19	1.01725e-16
ENSG00000011454	RABGAP1	1.61558	7.66143	6.81817e-19	1.02257e-16
ENSG00000196569	LAMA2	1.71955	7.83873	9.93427e-19	1.47278e-16
ENSG00000187678	SPRY4	1.2938	5.08509	2.52501e-18	3.70086e-16
ENSG00000143333	RGS16	2.53209	3.47665	3.18239e-18	4.61196e-16
ENSG00000231764	DLX6-AS1	-3.14871	-0.151257	3.308e-18	4.74073e-16
ENSG00000170545	SMAGP	-1.37822	4.19665	3.72609e-18	5.28123e-16
ENSG00000153253	SCN3A	2.34983	2.20404	4.17839e-18	5.85792e-16
ENSG00000134107	BHLHE40	1.34076	8.93458	4.81741e-18	6.68117e-16
ENSG00000078295	ADCY2	-3.21758	4.06176	5.84019e-18	8.01349e-16
ENSG00000173641	HSPB7	3.32895	7.87461	6.45874e-18	8.76893e-16
ENSG00000196358	NTNG2	-2.22571	2.83539	6.64886e-18	8.93302e-16
ENSG00000104490	NCALD	1.35678	3.63492	1.67438e-17	2.22641e-15
ENSG00000101665	SMAD7	1.33125	6.87749	1.8551e-17	2.44154e-15
ENSG00000173210	ABLIM3	1.23871	4.90447	2.05043e-17	2.67136e-15
ENSG00000176771	NCKAP5	2.56861	3.41878	2.85188e-17	3.67835e-15
ENSG00000164761	TNFRSF11B	2.55971	8.20177	2.95815e-17	3.77764e-15
ENSG00000135362	PRR5L	-1.73391	3.51957	3.11525e-17	3.93927e-15
ENSG00000158859	ADAMTS4	1.6114	4.67586	5.14262e-17	6.43976e-15
ENSG00000002745	WNT16	-4.50478	1.02285	6.17908e-17	7.66325e-15
ENSG00000170577	SIX2	-2.01581	3.43496	8.67713e-17	1.06588e-14
ENSG00000186352	ANKRD37	2.22744	3.40723	1.22861e-16	1.49497e-14
ENSG00000255112	CHMP1B	1.2537	7.28704	3.04401e-16	3.66932e-14
ENSG00000175745	NR2F1	-2.13108	3.68325	3.53245e-16	4.21866e-14
ENSG00000167772	ANGPTL4	2.83573	4.06107	3.58924e-16	4.24716e-14
ENSG00000163710	PCOLCE2	1.61179	6.73191	5.02521e-16	5.89228e-14
ENSG00000186469	GNG2	-1.84168	3.64386	1.35961e-15	1.57984e-13
ENSG00000185215	TNFAIP2	1.49313	6.14661	1.67766e-15	1.93201e-13
ENSG00000185008	ROBO2	3.66396	2.266	1.7847e-15	2.03708e-13
ENSG00000103942	HOMER2	-1.25075	3.47234	1.91994e-15	2.17222e-13
ENSG00000156675	RAB11FIP1	-1.4993	2.49283	2.23201e-15	2.50335e-13
ENSG00000236609	ZNF853	-2.34597	0.852482	2.9052e-15	3.23028e-13
ENSG00000166669	ATF7IP2	-2.58111	0.330272	3.00548e-15	3.31322e-13
ENSG00000183578	TNFAIP8L3	1.64682	4.54206	3.62749e-15	3.96503e-13
ENSG00000149633	KIAA1755	-2.77149	3.5915	3.896e-15	4.22274e-13
ENSG00000170525	PFKFB3	1.31297	5.48354	5.27987e-15	5.67498e-13
ENSG00000004776	HSPB6	1.32687	8.24091	6.1675e-15	6.57425e-13
ENSG00000198914	POU3F3	-4.50152	4.26601	1.11689e-14	1.18079e-12
ENSG00000153234	NR4A2	1.53502	7.09121	1.23525e-14	1.29531e-12
ENSG00000204381	LAYN	-1.6367	5.90145	1.55417e-14	1.61659e-12
ENSG00000120156	TEK	2.43808	4.64718	1.96118e-14	2.02363e-12
ENSG00000185112	FAM43A	2.03032	5.43259	2.05473e-14	2.10333e-12
ENSG00000173511	VEGFB	-1.02126	6.20507	2.64622e-14	2.68242e-12
ENSG00000169071	ROR2	-1.60883	3.37041	2.66204e-14	2.68242e-12
ENSG00000163879	DNALI1	-1.74214	2.41798	3.00501e-14	3.00454e-12
ENSG00000135919	SERPINE2	1.31638	10.2884	3.16926e-14	3.14439e-12
ENSG00000115252	PDE1A	2.65183	4.20608	3.65234e-14	3.59602e-12
ENSG00000248905	FMN1	-1.64001	5.54445	4.26677e-14	4.16916e-12
ENSG00000282849	RP11-121P12.1	1.62097	2.29884	4.46841e-14	4.33335e-12
ENSG00000127863	TNFRSF19	-3.42096	4.80293	4.89786e-14	4.71437e-12
ENSG00000112541	PDE10A	2.96451	2.31353	6.56173e-14	6.26912e-12
ENSG00000171877	FRMD5	-2.45709	2.49874	8.50473e-14	8.06573e-12
ENSG00000139266	39873	-1.97371	1.13391	8.87937e-14	8.35957e-12
ENSG00000109061	MYH1	4.62734	3.56709	1.01837e-13	9.51806e-12
ENSG00000056998	GYG2	-2.30031	1.95017	1.03436e-13	9.59794e-12
ENSG00000119669	IRF2BPL	1.15259	6.42772	1.13906e-13	1.0494e-11
ENSG00000138639	ARHGAP24	1.00737	5.57124	1.30148e-13	1.19053e-11
ENSG00000250742	RP11-834C11.4	2.36857	3.04736	1.45348e-13	1.32021e-11
ENSG00000011347	SYT7	-1.68513	4.00628	1.47422e-13	1.32969e-11
ENSG00000102802	MEDAG	1.88139	8.19351	1.53197e-13	1.37218e-11
ENSG00000131979	GCH1	2.13943	1.80734	1.56995e-13	1.3965e-11
ENSG00000173698	ADGRG2	-2.41149	1.55343	1.68923e-13	1.49231e-11
ENSG00000133216	EPHB2	-1.98449	4.57059	1.79694e-13	1.57666e-11
ENSG00000130413	STK33	-2.46547	0.571844	1.99451e-13	1.73819e-11
ENSG00000166448	TMEM130	-1.80295	3.55497	2.22953e-13	1.92996e-11
ENSG00000108551	RASD1	2.24228	3.19982	2.26637e-13	1.94586e-11
ENSG00000196557	CACNA1H	1.86353	1.17443	2.27806e-13	1.94586e-11
ENSG00000180447	GAS1	-1.67616	6.6209	2.29853e-13	1.95042e-11
ENSG00000157570	TSPAN18	-2.74479	2.79334	2.36513e-13	1.99382e-11
ENSG00000154065	ANKRD29	-2.57622	3.774	2.7008e-13	2.26201e-11
ENSG00000169083	AR	-1.55937	3.56078	3.28122e-13	2.7304e-11
ENSG00000173406	DAB1	3.51018	2.48697	3.32907e-13	2.75246e-11
ENSG00000176597	B3GNT5	-2.62988	1.22694	3.70365e-13	3.04266e-11
ENSG00000096060	FKBP5	-1.59632	4.04888	3.73561e-13	3.04949e-11
ENSG00000157766	ACAN	2.31036	10.0089	3.82667e-13	3.10417e-11
ENSG00000225783	MIAT	-4.30802	3.10822	4.27341e-13	3.4449e-11
ENSG00000052795	FNIP2	1.46254	5.27214	4.68985e-13	3.75713e-11
ENSG00000152137	HSPB8	1.31754	4.42591	5.48722e-13	4.36878e-11
ENSG00000166831	RBPMS2	-2.34024	0.621405	6.74613e-13	5.33814e-11
ENSG00000004838	ZMYND10	-2.20034	-0.0318132	8.67078e-13	6.81925e-11
ENSG00000171951	SCG2	-3.04705	2.91731	8.74188e-13	6.8335e-11
ENSG00000188290	HES4	2.12999	1.02152	9.65805e-13	7.50419e-11
ENSG00000130477	UNC13A	2.95785	4.35464	9.72933e-13	7.5143e-11
ENSG00000112319	EYA4	-3.23014	3.68826	9.78812e-13	7.51471e-11
ENSG00000115457	IGFBP2	-2.16411	2.27811	1.07548e-12	8.18863e-11
ENSG00000128512	DOCK4	-1.86846	3.1342	1.09149e-12	8.18863e-11
ENSG00000156140	ADAMTS3	-1.70634	3.54813	1.09194e-12	8.18863e-11
ENSG00000184985	SORCS2	1.19044	5.86265	1.09199e-12	8.18863e-11
ENSG00000105649	RAB3A	1.47936	1.66178	1.41612e-12	1.05579e-10
ENSG00000149798	CDC42EP2	1.34156	6.19413	1.50348e-12	1.1081e-10
ENSG00000250320	CTD-2269F5.1	-2.186	0.813082	1.61206e-12	1.18138e-10
ENSG00000162630	B3GALT2	1.93186	1.98984	2.3724e-12	1.72877e-10
ENSG00000137331	IER3	1.20223	8.48249	2.49153e-12	1.80538e-10
ENSG00000240764	PCDHGC5	-1.68499	1.88351	2.53586e-12	1.82723e-10
ENSG00000136244	IL6	1.50767	6.81552	2.57456e-12	1.84481e-10
ENSG00000182253	SYNM	-1.17075	4.30361	2.67799e-12	1.90832e-10
ENSG00000120549	KIAA1217	-1.72127	5.5957	2.93862e-12	2.08255e-10
ENSG00000120149	MSX2	-1.88125	2.70373	3.31017e-12	2.33304e-10
ENSG00000136205	TNS3	-1.32505	6.04729	3.92676e-12	2.75258e-10
ENSG00000167173	C15orf39	1.12685	5.45421	4.22103e-12	2.94286e-10
ENSG00000003249	DBNDD1	-2.05431	0.904277	5.326e-12	3.69327e-10
ENSG00000041982	TNC	1.09652	10.4324	5.47085e-12	3.77342e-10
ENSG00000049759	NEDD4L	-2.75885	3.77411	5.71453e-12	3.91205e-10
ENSG00000206052	DOK6	-1.30858	3.19425	5.73249e-12	3.91205e-10
ENSG00000126016	AMOT	-1.86673	4.56248	6.17896e-12	4.19454e-10
ENSG00000101000	PROCR	1.50899	5.40362	6.33934e-12	4.28088e-10
ENSG00000250697	CTD-2066L21.3	2.19697	0.26521	8.74302e-12	5.87331e-10
ENSG00000064042	LIMCH1	2.82654	6.3716	1.11285e-11	7.43708e-10
ENSG00000135218	CD36	2.83718	3.95829	1.21525e-11	8.07956e-10
ENSG00000088756	ARHGAP28	-1.52424	4.14485	1.39652e-11	9.21585e-10
ENSG00000177570	SAMD12	2.316	2.50588	1.40045e-11	9.21585e-10
ENSG00000178184	PARD6G	-1.95721	0.697772	1.41549e-11	9.26751e-10
ENSG00000137393	RNF144B	-1.23364	2.74	1.43766e-11	9.35073e-10
ENSG00000170893	TRH	3.5752	3.5923	1.4427e-11	9.35073e-10
ENSG00000128578	STRIP2	-1.77163	3.11682	1.63274e-11	1.05295e-09
ENSG00000081052	COL4A4	1.97474	1.91171	1.68148e-11	1.07899e-09
ENSG00000013588	GPRC5A	2.4265	5.68706	1.79827e-11	1.14436e-09
ENSG00000183421	RIPK4	2.00139	2.05195	1.80109e-11	1.14436e-09
ENSG00000128596	CCDC136	1.2118	3.96573	1.95669e-11	1.23713e-09
ENSG00000053747	LAMA3	-2.76872	3.72426	2.05646e-11	1.29037e-09
ENSG00000120708	TGFBI	1.33119	12.5225	2.06091e-11	1.29037e-09
ENSG00000116678	LEPR	-2.49133	5.93027	2.26949e-11	1.4073e-09
ENSG00000185565	LSAMP	-1.08465	4.635	2.53278e-11	1.56305e-09
ENSG00000003400	CASP10	1.56422	1.40165	2.55898e-11	1.5717e-09
ENSG00000102096	PIM2	-1.62778	1.11411	2.98571e-11	1.81649e-09
ENSG00000162618	ADGRL4	1.09574	4.30484	3.52329e-11	2.12353e-09
ENSG00000197632	SERPINB2	3.89513	4.24988	4.01332e-11	2.39647e-09
ENSG00000137857	DUOX1	-1.93845	0.435569	4.25386e-11	2.5284e-09
ENSG00000080573	COL5A3	1.47173	7.42625	4.81308e-11	2.84104e-09
ENSG00000167693	NXN	-1.61201	6.0591	4.8239e-11	2.84104e-09
ENSG00000157601	MX1	-2.238	2.87643	4.91194e-11	2.87974e-09
ENSG00000168679	SLC16A4	-1.13143	4.15942	5.69762e-11	3.31027e-09
ENSG00000082438	COBLL1	1.87553	5.0175	6.47661e-11	3.74598e-09
ENSG00000129465	RIPK3	1.75486	1.49836	7.52042e-11	4.33029e-09
ENSG00000138356	AOX1	1.13747	6.12579	8.1674e-11	4.6612e-09
ENSG00000276550	HERC2P2	-1.0564	4.05963	8.41536e-11	4.75695e-09
ENSG00000129596	CDO1	-1.86847	2.55856	8.44149e-11	4.75695e-09
ENSG00000177283	FZD8	1.22274	3.90341	9.29028e-11	5.20983e-09
ENSG00000109762	SNX25	1.02308	5.60032	9.37799e-11	5.23625e-09
ENSG00000187244	BCAM	-1.22889	3.90091	1.00923e-10	5.61078e-09
ENSG00000156804	FBXO32	-1.04599	6.27805	1.12162e-10	6.20884e-09
ENSG00000263050	RP11-667K14.3	1.81387	0.125681	1.27357e-10	7.01987e-09
ENSG00000214226	C17orf67	-1.52517	0.965024	1.31046e-10	7.19246e-09
ENSG00000145358	DDIT4L	-2.8798	3.89968	1.41797e-10	7.74956e-09
ENSG00000154864	PIEZO2	-2.71954	4.35424	1.704e-10	9.27352e-09
ENSG00000169255	B3GALNT1	-1.18973	4.47922	1.90386e-10	1.03177e-08
ENSG00000139874	SSTR1	3.41039	2.3332	2.06942e-10	1.1168e-08
ENSG00000162878	PKDCC	1.16138	4.87114	2.80571e-10	1.50783e-08
ENSG00000107796	ACTA2	-1.87207	8.60127	2.87273e-10	1.53745e-08
ENSG00000152078	TMEM56	-1.66919	2.02023	2.99803e-10	1.59788e-08
ENSG00000165821	SALL2	-1.66579	1.61652	3.01707e-10	1.6014e-08
ENSG00000171223	JUNB	1.11281	9.08231	3.22725e-10	1.70595e-08
ENSG00000153132	CLGN	-1.99926	3.382	3.36179e-10	1.76981e-08
ENSG00000139174	PRICKLE1	-1.07992	5.32635	3.52615e-10	1.84224e-08
ENSG00000188487	INSC	-3.93587	0.91499	3.52793e-10	1.84224e-08
ENSG00000197921	HES5	3.78761	1.22309	3.8633e-10	2.00116e-08
ENSG00000165949	IFI27	2.28775	2.72285	3.96159e-10	2.04386e-08
ENSG00000119508	NR4A3	1.94171	5.78427	4.20174e-10	2.15913e-08
ENSG00000174804	FZD4	1.24179	6.22163	4.23269e-10	2.1664e-08
ENSG00000075275	CELSR1	-3.02187	1.60364	4.26813e-10	2.1759e-08
ENSG00000075223	SEMA3C	1.62006	9.51424	4.64925e-10	2.36087e-08
ENSG00000103196	CRISPLD2	-1.3696	5.123	4.7998e-10	2.42134e-08
ENSG00000230390	LINC01048	2.86141	1.40985	4.80589e-10	2.42134e-08
ENSG00000197355	UAP1L1	-1.18801	4.63103	4.88071e-10	2.44947e-08
ENSG00000179094	PER1	1.11218	5.88877	4.95537e-10	2.4773e-08
ENSG00000169174	PCSK9	2.93758	3.87282	4.99882e-10	2.48937e-08
ENSG00000223930	RP11-33A14.1	-2.02278	1.2987	5.64426e-10	2.79998e-08
ENSG00000167470	MIDN	1.32478	6.68629	6.01578e-10	2.96434e-08
ENSG00000255364	RP11-94A24.1	-1.76378	2.30215	6.02152e-10	2.96434e-08
ENSG00000160013	PTGIR	1.63361	3.95441	6.10716e-10	2.99506e-08
ENSG00000173451	THAP2	1.01747	3.1651	6.19133e-10	3.02484e-08
ENSG00000141198	TOM1L1	-1.39656	3.13397	6.24426e-10	3.03919e-08
ENSG00000140398	NEIL1	-1.85134	1.0826	7.72068e-10	3.74366e-08
ENSG00000170537	TMC7	-1.52342	1.42953	8.09448e-10	3.91021e-08
ENSG00000148926	ADM	1.3843	7.43775	8.54959e-10	4.11465e-08
ENSG00000159200	RCAN1	1.14159	6.55402	8.84373e-10	4.24039e-08
ENSG00000132688	NES	-1.96222	4.41941	9.29194e-10	4.4116e-08
ENSG00000163431	LMOD1	-1.82401	5.34883	9.30342e-10	4.4116e-08
ENSG00000184232	OAF	1.31201	6.5388	9.42176e-10	4.43511e-08
ENSG00000231528	FAM225A	-1.66335	0.780463	9.53956e-10	4.47423e-08
ENSG00000108639	SYNGR2	-1.22255	2.8174	9.80684e-10	4.58292e-08
ENSG00000125414	MYH2	3.21139	3.83204	1.00295e-09	4.67006e-08
ENSG00000113083	LOX	1.13715	10.8664	1.17353e-09	5.44469e-08
ENSG00000111913	FAM65B	2.4881	3.79144	1.21123e-09	5.59945e-08
ENSG00000243244	STON1	-1.30755	3.68475	1.33647e-09	6.15634e-08
ENSG00000175505	CLCF1	1.14304	4.94801	1.38986e-09	6.37951e-08
ENSG00000126860	EVI2A	-3.23547	3.54893	1.52453e-09	6.95032e-08
ENSG00000225684	FAM225B	-1.67012	0.605584	1.525e-09	6.95032e-08
ENSG00000107984	DKK1	1.5934	6.34741	1.55568e-09	7.06522e-08
ENSG00000063180	CA11	-1.44548	1.3781	1.59273e-09	7.20808e-08
ENSG00000155966	AFF2	2.44725	4.43585	1.69553e-09	7.64648e-08
ENSG00000231574	KCCAT211	-1.97517	1.53164	1.74916e-09	7.86087e-08
ENSG00000133107	TRPC4	1.3016	2.09338	1.92404e-09	8.61677e-08
ENSG00000166341	DCHS1	-1.39972	3.98283	2.1736e-09	9.70073e-08
ENSG00000214357	NEURL1B	-1.5448	1.99764	2.19848e-09	9.77792e-08
ENSG00000159023	EPB41	-1.17322	3.81005	3.48749e-09	1.54047e-07
ENSG00000176974	SHMT1	-1.53595	3.35083	3.52005e-09	1.54954e-07
ENSG00000132329	RAMP1	-1.98532	0.521433	3.63075e-09	1.59284e-07
ENSG00000235109	ZSCAN31	-1.80398	2.56816	3.67701e-09	1.60766e-07
ENSG00000134668	SPOCD1	-2.07053	5.01331	3.74186e-09	1.63049e-07
ENSG00000178301	AQP11	-1.6822	0.954384	3.77555e-09	1.63963e-07
ENSG00000111799	COL12A1	1.20888	12.1294	3.89592e-09	1.68623e-07
ENSG00000233608	TWIST2	1.83207	5.78184	3.97139e-09	1.71314e-07
ENSG00000197119	SLC25A29	-1.04531	3.25766	4.21115e-09	1.81051e-07
ENSG00000163251	FZD5	-1.26991	2.04924	4.23948e-09	1.81313e-07
ENSG00000111186	WNT5B	-1.25946	5.98809	4.24535e-09	1.81313e-07
ENSG00000126467	TSKS	1.77048	0.0446786	4.29633e-09	1.82885e-07
ENSG00000137198	GMPR	-1.11579	2.74421	4.32405e-09	1.83459e-07
ENSG00000163364	LINC01116	1.85913	3.41273	4.48349e-09	1.896e-07
ENSG00000117525	F3	2.24578	6.20807	5.01337e-09	2.11315e-07
ENSG00000061337	LZTS1	-1.39254	3.04853	5.12542e-09	2.15068e-07
ENSG00000127951	FGL2	3.26436	5.34572	5.13576e-09	2.15068e-07
ENSG00000109861	CTSC	1.52014	6.16101	5.20885e-09	2.1607e-07
ENSG00000141469	SLC14A1	-1.65367	5.73029	5.20995e-09	2.1607e-07
ENSG00000069020	MAST4	-1.16174	3.49632	5.38893e-09	2.22777e-07
ENSG00000163412	EIF4E3	-1.09255	4.00967	5.94758e-09	2.45086e-07
ENSG00000149294	NCAM1	-3.26551	3.37049	6.33342e-09	2.60154e-07
ENSG00000162836	ACP6	-1.72072	1.96604	6.75383e-09	2.76543e-07
ENSG00000188257	PLA2G2A	3.26756	0.85144	7.00089e-09	2.85751e-07
ENSG00000142621	FHAD1	-2.48229	2.07123	7.23522e-09	2.94384e-07
ENSG00000167536	DHRS13	-1.34556	1.48233	7.34734e-09	2.98006e-07
ENSG00000197415	VEPH1	1.78011	4.70992	7.37547e-09	2.98209e-07
ENSG00000116285	ERRFI1	-1.01597	6.83654	7.46128e-09	3.00736e-07
ENSG00000125968	ID1	1.49733	7.46512	8.50311e-09	3.41661e-07
ENSG00000003137	CYP26B1	1.53141	0.482869	9.21697e-09	3.66915e-07
ENSG00000176533	GNG7	-1.65087	0.477925	9.63328e-09	3.81135e-07
ENSG00000172399	MYOZ2	1.69173	0.552952	1.02158e-08	4.02753e-07
ENSG00000198729	PPP1R14C	2.18681	1.78741	1.02421e-08	4.02753e-07
ENSG00000176697	BDNF	2.07868	4.22211	1.05071e-08	4.11918e-07
ENSG00000106538	RARRES2	-2.1026	3.12098	1.0648e-08	4.16175e-07
ENSG00000214944	ARHGEF28	-2.11763	2.92895	1.07325e-08	4.17041e-07
ENSG00000221818	EBF2	1.81525	5.28343	1.07348e-08	4.17041e-07
ENSG00000205683	DPF3	-1.07429	3.09437	1.11346e-08	4.31273e-07
ENSG00000260604	RP1-140K8.5	3.3586	3.00761	1.11769e-08	4.31615e-07
ENSG00000080031	PTPRH	1.1342	2.08918	1.22432e-08	4.6998e-07
ENSG00000226237	GAS1RR	-1.34473	1.18974	1.24662e-08	4.77118e-07
ENSG00000204131	NHSL2	-1.54596	5.37012	1.36413e-08	5.19012e-07
ENSG00000183828	NUDT14	-1.21715	1.8309	1.37772e-08	5.22442e-07
ENSG00000248187	RP11-184M15.1	2.03581	3.40576	1.60111e-08	6.02074e-07
ENSG00000171791	BCL2	-1.37487	3.46045	1.6316e-08	6.11754e-07
ENSG00000196460	RFX8	-1.34085	2.89379	1.6399e-08	6.13087e-07
ENSG00000116194	ANGPTL1	2.02179	3.27251	1.69387e-08	6.31325e-07
ENSG00000165072	MAMDC2	2.60561	4.75347	1.69848e-08	6.31325e-07
ENSG00000119771	KLHL29	1.29169	4.71569	1.73637e-08	6.43554e-07
ENSG00000144063	MALL	1.58907	3.49776	1.86645e-08	6.89785e-07
ENSG00000125398	SOX9	-1.00312	3.9497	2.05503e-08	7.57307e-07
ENSG00000175643	RMI2	-1.24815	2.13707	2.1551e-08	7.89674e-07
ENSG00000028277	POU2F2	-1.38216	1.23945	2.34577e-08	8.54684e-07
ENSG00000073282	TP63	-1.89163	0.661413	2.35543e-08	8.55785e-07
ENSG00000186847	KRT14	2.96252	4.95938	2.39824e-08	8.6889e-07
ENSG00000095752	IL11	1.37794	2.58035	2.40569e-08	8.69149e-07
ENSG00000130052	STARD8	-2.02081	2.06757	2.46554e-08	8.88283e-07
ENSG00000157064	NMNAT2	1.25785	2.39783	2.73462e-08	9.78137e-07
ENSG00000029534	ANK1	-1.98446	1.88913	2.73769e-08	9.78137e-07
ENSG00000164542	KIAA0895	-1.5833	1.12156	2.87387e-08	1.02396e-06
ENSG00000050438	SLC4A8	-1.13032	2.74608	2.93366e-08	1.04238e-06
ENSG00000221955	SLC12A8	-1.25831	4.00636	3.08651e-08	1.09068e-06
ENSG00000153179	RASSF3	-1.05182	4.655	3.11674e-08	1.09835e-06
ENSG00000162437	RAVER2	-1.01074	3.59233	3.29829e-08	1.15288e-06
ENSG00000176532	PRR15	2.90359	3.22463	3.34445e-08	1.16586e-06
ENSG00000100092	SH3BP1	-1.29706	1.57421	3.37831e-08	1.17449e-06
ENSG00000109084	TMEM97	-1.47132	3.96658	3.46801e-08	1.20243e-06
ENSG00000134243	SORT1	-1.80716	6.7338	3.55494e-08	1.22927e-06
ENSG00000204991	SPIRE2	-1.44084	0.638567	3.83256e-08	1.32172e-06
ENSG00000109846	CRYAB	1.33815	7.55116	3.92781e-08	1.34729e-06
ENSG00000162631	NTNG1	-2.0351	3.03908	3.93805e-08	1.34729e-06
ENSG00000143028	SYPL2	1.09296	1.82401	4.03634e-08	1.37727e-06
ENSG00000146197	SCUBE3	2.8447	8.3009	4.18754e-08	1.42509e-06
ENSG00000036672	USP2	1.44379	2.53754	4.20655e-08	1.42779e-06
ENSG00000184979	USP18	-1.11638	1.66139	4.33881e-08	1.46882e-06
ENSG00000123610	TNFAIP6	1.84209	4.20945	4.39341e-08	1.48341e-06
ENSG00000128510	CPA4	-2.01634	4.57419	4.46396e-08	1.50329e-06
ENSG00000277149	TYW1B	1.77353	1.24439	4.54398e-08	1.52626e-06
ENSG00000006468	ETV1	-2.12231	3.95514	4.82467e-08	1.61633e-06
ENSG00000128567	PODXL	2.85344	6.92456	5.08012e-08	1.69311e-06
ENSG00000267414	RP11-456K23.1	-1.57273	0.349415	5.21901e-08	1.73104e-06
ENSG00000158445	KCNB1	-1.64681	1.62093	5.22077e-08	1.73104e-06
ENSG00000107551	RASSF4	-1.16598	2.92435	5.31548e-08	1.75793e-06
ENSG00000267519	MIR24-2	1.29002	4.65038	5.35559e-08	1.76666e-06
ENSG00000186088	GSAP	-1.66591	2.2693	5.38982e-08	1.76954e-06
ENSG00000235162	C12orf75	1.13677	6.75267	5.39177e-08	1.76954e-06
ENSG00000139354	GAS2L3	-1.08981	3.33756	5.70015e-08	1.86128e-06
ENSG00000146250	PRSS35	-1.92639	1.51896	5.84397e-08	1.89895e-06
ENSG00000164251	F2RL1	-1.6371	0.886315	5.84496e-08	1.89895e-06
ENSG00000249790	RP11-20D14.6	1.76897	1.05389	5.91878e-08	1.9181e-06
ENSG00000134830	C5AR2	1.45987	0.803699	6.15223e-08	1.98876e-06
ENSG00000213949	ITGA1	1.06075	5.57967	6.2853e-08	2.0267e-06
ENSG00000237380	HOXD-AS2	1.93142	0.627934	6.3823e-08	2.05284e-06
ENSG00000034053	APBA2	-2.1182	1.5556	6.45632e-08	2.07148e-06
ENSG00000197822	OCLN	-1.37433	1.33391	6.68364e-08	2.1391e-06
ENSG00000006025	OSBPL7	-1.00466	2.87086	6.76413e-08	2.1595e-06
ENSG00000073756	PTGS2	1.37358	7.23612	6.99246e-08	2.22688e-06
ENSG00000261786	RP4-555D20.2	-1.77484	3.1568	7.15179e-08	2.27202e-06
ENSG00000129757	CDKN1C	-1.35001	1.88662	7.33481e-08	2.32443e-06
ENSG00000180660	MAB21L1	-1.18628	3.40847	7.56567e-08	2.39171e-06
ENSG00000016391	CHDH	-1.51365	1.82239	7.78565e-08	2.44925e-06
ENSG00000197852	FAM212B	1.12018	4.54888	8.03753e-08	2.51622e-06
ENSG00000065809	FAM107B	-1.46046	4.53929	8.1358e-08	2.54081e-06
ENSG00000270069	MIR222HG	-1.81591	2.68845	8.5483e-08	2.66319e-06
ENSG00000143631	FLG	-2.254	3.65704	9.49632e-08	2.94432e-06
ENSG00000143126	CELSR2	-1.52106	1.48363	9.57468e-08	2.96149e-06
ENSG00000145632	PLK2	-1.2194	6.76691	9.85632e-08	3.04131e-06
ENSG00000060718	COL11A1	-1.60247	8.2691	9.8812e-08	3.04171e-06
ENSG00000164112	TMEM155	1.77271	2.10658	1.036e-07	3.18151e-06
ENSG00000197594	ENPP1	-1.07245	5.94547	1.05645e-07	3.22892e-06
ENSG00000069011	PITX1	-1.1301	4.70025	1.07237e-07	3.26984e-06
ENSG00000054967	RELT	1.061	2.33899	1.07914e-07	3.28273e-06
ENSG00000270225	MTCO2P22	-3.70284	2.72795	1.09122e-07	3.3039e-06
ENSG00000172986	GXYLT2	-1.16353	4.34588	1.09979e-07	3.32202e-06
ENSG00000108947	EFNB3	-1.21634	1.89088	1.18454e-07	3.56967e-06
ENSG00000198168	SVIP	-1.06046	2.64708	1.20239e-07	3.61502e-06
ENSG00000137965	IFI44	-1.06671	2.63249	1.23596e-07	3.7073e-06
ENSG00000178187	ZNF454	-1.41504	0.459565	1.29716e-07	3.88186e-06
ENSG00000178882	RFLNA	-3.17241	1.82463	1.34228e-07	4.00757e-06
ENSG00000233237	LINC00472	-1.56081	0.169253	1.56031e-07	4.60525e-06
ENSG00000170458	CD14	1.38562	0.756522	1.6596e-07	4.88711e-06
ENSG00000145934	TENM2	2.15193	6.04395	1.87859e-07	5.49434e-06
ENSG00000005249	PRKAR2B	-1.3981	1.57623	1.91532e-07	5.5891e-06
ENSG00000169851	PCDH7	1.82229	2.1073	1.921e-07	5.59303e-06
ENSG00000144354	CDCA7	-1.38349	1.61569	2.12187e-07	6.16393e-06
ENSG00000196562	SULF2	-1.06318	6.18439	2.16035e-07	6.26162e-06
ENSG00000151617	EDNRA	-1.04762	2.2664	2.21849e-07	6.41571e-06
ENSG00000172346	CSDC2	-1.12781	2.55075	2.26916e-07	6.53054e-06
ENSG00000171320	ESCO2	-1.20954	2.74629	2.27338e-07	6.53054e-06
ENSG00000146281	PM20D2	-1.58141	1.82411	2.36103e-07	6.75224e-06
ENSG00000139946	PELI2	-1.00153	2.97498	2.60775e-07	7.4249e-06
ENSG00000142197	DOPEY2	-1.00257	4.90815	2.78063e-07	7.89968e-06
ENSG00000233117	LINC00702	1.01503	2.46849	2.90902e-07	8.24627e-06
ENSG00000138316	ADAMTS14	-1.01515	3.46716	2.93166e-07	8.29224e-06
ENSG00000254087	LYN	-2.31187	2.6798	2.95399e-07	8.33709e-06
ENSG00000259676	RP11-343B18.2	1.42154	0.584935	2.99862e-07	8.44458e-06
ENSG00000168811	IL12A	-1.46819	0.0515391	3.35146e-07	9.33632e-06
ENSG00000146674	IGFBP3	1.50476	11.2264	3.48378e-07	9.684e-06
ENSG00000245848	CEBPA	1.53922	0.565639	3.56081e-07	9.87249e-06
ENSG00000123358	NR4A1	1.10199	8.99736	3.56689e-07	9.87249e-06
ENSG00000138821	SLC39A8	1.64204	3.78603	3.64283e-07	1.00611e-05
ENSG00000124613	ZNF391	-1.16255	1.13119	3.84868e-07	1.06069e-05
ENSG00000144655	CSRNP1	1.06282	7.28468	4.00577e-07	1.09675e-05
ENSG00000169744	LDB2	-1.10682	5.86881	4.0166e-07	1.09675e-05
ENSG00000179104	TMTC2	1.26131	2.51119	4.10221e-07	1.11625e-05
ENSG00000182648	LINC01006	-1.05919	1.45933	4.34097e-07	1.17873e-05
ENSG00000185862	EVI2B	-2.19298	1.74913	4.60023e-07	1.24559e-05
ENSG00000167767	KRT80	-1.17641	1.44297	4.83932e-07	1.30308e-05
ENSG00000121039	RDH10	1.67781	6.2741	4.88495e-07	1.31263e-05
ENSG00000159784	FAM131B	1.20697	1.92401	5.03145e-07	1.34918e-05
ENSG00000143469	SYT14	-1.67285	1.97262	5.04242e-07	1.34932e-05
ENSG00000188153	COL4A5	1.85661	0.659187	5.62513e-07	1.49594e-05
ENSG00000228221	LINC00578	-1.39939	0.408637	5.63676e-07	1.49594e-05
ENSG00000164176	EDIL3	-1.58636	8.2488	5.88051e-07	1.55678e-05
ENSG00000141338	ABCA8	1.97437	4.75946	5.89011e-07	1.55678e-05
ENSG00000111335	OAS2	-1.27998	2.22281	5.97024e-07	1.57473e-05
ENSG00000197299	BLM	-1.13995	1.50329	6.07802e-07	1.59662e-05
ENSG00000134463	ECHDC3	-1.42242	0.68891	6.09418e-07	1.59762e-05
ENSG00000163347	CLDN1	-2.04875	1.58546	6.20798e-07	1.62415e-05
ENSG00000103742	IGDCC4	-1.96471	4.00981	6.50817e-07	1.69924e-05
ENSG00000162757	C1orf74	-1.10511	1.00586	6.89353e-07	1.78899e-05
ENSG00000127328	RAB3IP	-1.20129	2.33218	7.19509e-07	1.85604e-05
ENSG00000138606	SHF	-1.25788	0.921782	7.31155e-07	1.88232e-05
ENSG00000225302	RP11-539I5.1	-1.16557	1.12685	7.39181e-07	1.89919e-05
ENSG00000136492	BRIP1	-1.07519	3.07246	7.85681e-07	2.01066e-05
ENSG00000129295	LRRC6	-1.37699	0.469766	8.02221e-07	2.04892e-05
ENSG00000151025	GPR158	-1.357	0.345224	8.34702e-07	2.12767e-05
ENSG00000121989	ACVR2A	-1.59414	4.60858	8.39183e-07	2.13487e-05
ENSG00000117318	ID3	1.04936	7.90836	8.41488e-07	2.13652e-05
ENSG00000151414	NEK7	1.25184	8.60503	8.98634e-07	2.26378e-05
ENSG00000131242	RAB11FIP4	-1.40341	0.170202	9.56895e-07	2.40585e-05
ENSG00000112837	TBX18	1.01366	5.29871	9.61421e-07	2.41253e-05
ENSG00000152253	SPC25	-1.18638	2.02604	9.74409e-07	2.44038e-05
ENSG00000240583	AQP1	3.26853	4.51802	1.05502e-06	2.63205e-05
ENSG00000064195	DLX3	3.23841	1.79695	1.1356e-06	2.80592e-05
ENSG00000111452	ADGRD1	1.90819	5.98134	1.15756e-06	2.85471e-05
ENSG00000197046	SIGLEC15	-1.27651	1.12514	1.18814e-06	2.92455e-05
ENSG00000021645	NRXN3	2.47611	2.0723	1.24194e-06	3.04535e-05
ENSG00000214425	LRRC37A4P	-1.5217	1.38496	1.32319e-06	3.23843e-05
ENSG00000142065	ZFP14	-1.05284	1.30646	1.35374e-06	3.30691e-05
ENSG00000144792	ZNF660	-1.24383	0.468768	1.40449e-06	3.40511e-05
ENSG00000164309	CMYA5	-1.27478	1.91497	1.43079e-06	3.44786e-05
ENSG00000163814	CDCP1	-3.3014	1.73141	1.43359e-06	3.44786e-05
ENSG00000197977	ELOVL2	-1.98756	1.37723	1.43549e-06	3.44786e-05
ENSG00000168994	PXDC1	1.14573	7.14493	1.47914e-06	3.53951e-05
ENSG00000125965	GDF5	-1.88414	4.4979	1.50179e-06	3.58704e-05
ENSG00000175879	HOXD8	2.19101	3.02387	1.52195e-06	3.62849e-05
ENSG00000146966	DENND2A	-1.75716	2.8373	1.52854e-06	3.63748e-05
ENSG00000187498	COL4A1	1.30244	9.1669	1.5616e-06	3.70248e-05
ENSG00000169136	ATF5	1.3799	7.44499	1.60501e-06	3.79146e-05
ENSG00000134986	NREP	1.05294	8.06003	1.61614e-06	3.81079e-05
ENSG00000168497	SDPR	1.93608	3.4764	1.67241e-06	3.93626e-05
ENSG00000095587	TLL2	-1.95182	1.02937	1.6793e-06	3.94528e-05
ENSG00000123500	COL10A1	-1.38318	0.321523	1.69107e-06	3.96571e-05
ENSG00000230838	LINC01614	-2.49725	1.29466	1.7047e-06	3.99041e-05
ENSG00000143228	NUF2	-1.30256	3.21782	1.77886e-06	4.15648e-05
ENSG00000170312	CDK1	-1.04713	4.42845	1.87751e-06	4.37904e-05
ENSG00000162882	HAAO	-1.77783	0.900302	1.96396e-06	4.54779e-05
ENSG00000132386	SERPINF1	-1.35303	7.80534	1.99756e-06	4.6173e-05
ENSG00000164659	KIAA1324L	1.73561	4.47041	2.06392e-06	4.75365e-05
ENSG00000155792	DEPTOR	1.13771	5.6559	2.1388e-06	4.90858e-05
ENSG00000153044	CENPH	-1.02459	2.76233	2.14981e-06	4.92508e-05
ENSG00000179242	CDH4	1.73316	3.54156	2.24813e-06	5.1412e-05
ENSG00000139278	GLIPR1	-1.14151	7.60078	2.27921e-06	5.20305e-05
ENSG00000113448	PDE4D	1.06949	3.62098	2.505e-06	5.67829e-05
ENSG00000139318	DUSP6	-1.46196	5.25248	2.60332e-06	5.89081e-05
ENSG00000010278	CD9	-1.16329	6.60396	2.76691e-06	6.20653e-05
ENSG00000176909	MAMSTR	-1.07029	1.73711	2.7771e-06	6.21858e-05
ENSG00000170571	EMB	-2.27712	3.19503	2.85963e-06	6.39229e-05
ENSG00000134013	LOXL2	1.07156	9.60399	2.89213e-06	6.43648e-05
ENSG00000116701	NCF2	-1.58362	1.19593	2.89239e-06	6.43648e-05
ENSG00000074590	NUAK1	1.28456	5.95069	2.94863e-06	6.53461e-05
ENSG00000124191	TOX2	-2.36962	2.10339	3.06629e-06	6.78371e-05
ENSG00000090889	KIF4A	-1.10308	3.73745	3.09768e-06	6.84142e-05
ENSG00000110492	MDK	-1.17772	3.37551	3.11597e-06	6.87004e-05
ENSG00000112742	TTK	-1.11353	3.44161	3.1586e-06	6.95214e-05
ENSG00000171033	PKIA	-1.23676	2.29826	3.19006e-06	7.00747e-05
ENSG00000198576	ARC	2.03434	1.77675	3.25471e-06	7.11514e-05
ENSG00000101017	CD40	-1.66251	0.89794	3.30036e-06	7.20272e-05
ENSG00000257261	RP11-96H19.1	1.01928	1.05939	3.40581e-06	7.39531e-05
ENSG00000025039	RRAGD	-1.48156	1.72004	3.50738e-06	7.56491e-05
ENSG00000153790	C7orf31	-1.17765	1.23956	3.80599e-06	8.19528e-05
ENSG00000117016	RIMS3	-1.02977	1.56822	3.81255e-06	8.19571e-05
ENSG00000179403	VWA1	-1.07542	0.911194	3.82419e-06	8.20706e-05
ENSG00000155090	KLF10	1.09363	8.64802	3.87531e-06	8.30295e-05
ENSG00000168078	PBK	-1.11077	4.14742	3.88333e-06	8.30634e-05
ENSG00000137869	CYP19A1	2.60527	1.88109	4.03683e-06	8.62036e-05
ENSG00000112039	FANCE	-1.16319	3.36581	4.06354e-06	8.66307e-05
ENSG00000243742	RPLP0P2	-1.0941	2.02089	4.19336e-06	8.92507e-05
ENSG00000154258	ABCA9	1.91245	3.96301	4.24329e-06	9.00164e-05
ENSG00000178726	THBD	1.18338	5.41988	4.2732e-06	9.05021e-05
ENSG00000112414	ADGRG6	1.70462	5.37006	4.29291e-06	9.07704e-05
ENSG00000073910	FRY	1.30233	3.46993	4.61909e-06	9.71893e-05
ENSG00000005020	SKAP2	1.04854	4.18027	4.76692e-06	9.99736e-05
ENSG00000102678	FGF9	2.9775	4.15581	4.7969e-06	0.000100276
ENSG00000144668	ITGA9	2.35597	1.52051	4.83827e-06	0.000100977
ENSG00000186281	GPAT2	-1.82972	1.30312	4.8872e-06	0.00010167
ENSG00000197892	KIF13B	-1.23286	3.00376	4.90284e-06	0.000101831
ENSG00000156113	KCNMA1	-1.32498	7.31372	5.1579e-06	0.000106568
ENSG00000126787	DLGAP5	-1.03703	4.54124	5.164e-06	0.000106568
ENSG00000138642	HERC6	-1.24702	1.82118	5.42421e-06	0.000111574
ENSG00000100526	CDKN3	-1.06288	3.3552	5.78969e-06	0.000118532
ENSG00000152056	AP1S3	-1.52984	1.75688	6.70951e-06	0.000136068
ENSG00000172296	SPTLC3	-1.56208	4.06289	6.73649e-06	0.000136401
ENSG00000088305	DNMT3B	-1.12546	1.57485	7.23668e-06	0.000145614
ENSG00000117632	STMN1	-1.04764	6.64466	7.40023e-06	0.000148442
ENSG00000183856	IQGAP3	-1.15389	4.82711	7.75041e-06	0.000154267
ENSG00000160145	KALRN	-2.16833	1.24004	8.05255e-06	0.000159297
ENSG00000095739	BAMBI	1.12195	4.47759	8.09669e-06	0.000159681
ENSG00000150995	ITPR1	-1.3219	4.03283	8.16287e-06	0.000160495
ENSG00000160255	ITGB2	-1.98049	3.04433	8.23244e-06	0.000161616
ENSG00000134057	CCNB1	-1.00693	5.30342	8.40743e-06	0.000164302
ENSG00000197635	DPP4	-1.0957	6.47836	8.46299e-06	0.000165137
ENSG00000176208	ATAD5	-1.04931	1.59309	8.58561e-06	0.000167277
ENSG00000235587	GAPDHP65	-1.83129	1.90502	8.76374e-06	0.000169977
ENSG00000137804	NUSAP1	-1.03967	4.83897	8.84651e-06	0.000171325
ENSG00000180884	ZNF792	-1.13866	0.488159	8.99108e-06	0.000173773
ENSG00000131797	CLUHP3	-1.23121	0.439861	9.07132e-06	0.000174891
ENSG00000141540	TTYH2	-1.34043	0.859358	9.15123e-06	0.000175644
ENSG00000126562	WNK4	2.26924	3.37244	9.46414e-06	0.00018111
ENSG00000172349	IL16	-1.96347	1.4276	9.7239e-06	0.000185531
ENSG00000234380	LINC01426	-1.04421	2.23726	9.76468e-06	0.000186034
ENSG00000198756	COLGALT2	-1.35849	3.12408	9.78539e-06	0.000186153
ENSG00000265972	TXNIP	-1.13686	7.4646	9.8572e-06	0.000186968
ENSG00000185760	KCNQ5	-1.65598	4.04942	9.94075e-06	0.000188276
ENSG00000159217	IGF2BP1	1.57201	0.458631	1.00465e-05	0.000189721
ENSG00000237438	CECR7	1.15225	0.944918	1.11236e-05	0.000209143
ENSG00000122966	CIT	-1.17171	4.81642	1.17251e-05	0.000218857
ENSG00000204851	PNMAL2	-1.26116	1.73855	1.18854e-05	0.000221528
ENSG00000123496	IL13RA2	2.23426	1.49749	1.2008e-05	0.000223491
ENSG00000174469	CNTNAP2	-1.74913	3.4182	1.28921e-05	0.000238911
ENSG00000134531	EMP1	1.01471	10.1744	1.29515e-05	0.000239668
ENSG00000242779	ZNF702P	-1.22249	0.460979	1.30011e-05	0.00024024
ENSG00000105835	NAMPT	1.09358	5.63179	1.31528e-05	0.00024235
ENSG00000189067	LITAF	-1.02306	7.06208	1.32868e-05	0.00024447
ENSG00000173267	SNCG	1.11026	2.16866	1.35341e-05	0.000248311
ENSG00000171208	NETO2	-1.68835	2.34714	1.54249e-05	0.000280212
ENSG00000172403	SYNPO2	1.29071	6.01252	1.58716e-05	0.000287113
ENSG00000104147	OIP5	-1.04722	1.52607	1.59628e-05	0.000288348
ENSG00000138182	KIF20B	-1.11661	4.35255	1.59845e-05	0.000288348
ENSG00000198759	EGFL6	-2.17825	2.09123	1.61066e-05	0.000290047
ENSG00000183715	OPCML	3.83555	3.26032	1.6254e-05	0.000291577
ENSG00000205403	CFI	-2.77151	1.10273	1.62872e-05	0.000291767
ENSG00000203724	C1orf53	1.14988	0.498647	1.63531e-05	0.000292354
ENSG00000134769	DTNA	-1.84675	2.00201	1.64506e-05	0.000293471
ENSG00000165113	GKAP1	-1.25797	0.339769	1.6879e-05	0.000300283
ENSG00000144476	ACKR3	1.31692	6.97633	1.71349e-05	0.000303998
ENSG00000225206	MIR137HG	1.69051	1.44182	1.73746e-05	0.000307404
ENSG00000183775	KCTD16	1.39279	3.34195	1.74118e-05	0.00030764
ENSG00000248429	RP11-597D13.9	1.15952	0.761064	1.7627e-05	0.000311016
ENSG00000184226	PCDH9	1.63752	3.30541	1.82415e-05	0.00032098
ENSG00000133392	MYH11	-2.13357	1.98247	1.83314e-05	0.000321456
ENSG00000152402	GUCY1A2	1.50193	2.40745	1.83322e-05	0.000321456
ENSG00000064687	ABCA7	-1.06927	2.29043	1.86254e-05	0.000325516
ENSG00000145779	TNFAIP8	1.14778	4.89442	1.89189e-05	0.000330198
ENSG00000196118	CCDC189	-1.11904	0.550233	1.90603e-05	0.000331767
ENSG00000152953	STK32B	1.51106	4.8302	1.92321e-05	0.000334307
ENSG00000151725	CENPU	-1.13349	3.79676	1.99293e-05	0.000345031
ENSG00000085999	RAD54L	-1.02936	1.57566	2.00827e-05	0.000347221
ENSG00000172061	LRRC15	2.36988	5.53681	2.14916e-05	0.000369106
ENSG00000141448	GATA6	1.06145	4.51055	2.24881e-05	0.000383954
ENSG00000107968	MAP3K8	1.00393	5.43889	2.26083e-05	0.000385207
ENSG00000110436	SLC1A2	-2.04063	1.12059	2.43124e-05	0.000411524
ENSG00000136235	GPNMB	-1.18413	8.4375	2.45478e-05	0.00041442
ENSG00000110328	GALNT18	-1.03921	2.63948	2.46102e-05	0.000414931
ENSG00000154556	SORBS2	1.39891	5.15391	2.4852e-05	0.000417915
ENSG00000198947	DMD	1.31417	4.74062	2.54082e-05	0.000426158
ENSG00000154920	EME1	-1.0699	1.25071	2.63616e-05	0.000437596
ENSG00000121211	MND1	-1.06924	0.930179	2.66458e-05	0.000441745
ENSG00000132321	IQCA1	-1.24691	1.37945	2.78468e-05	0.000459882
ENSG00000174370	C11orf45	-1.1121	0.525275	2.79206e-05	0.000460512
ENSG00000186638	KIF24	-1.00429	1.75569	2.8022e-05	0.000461562
ENSG00000166147	FBN1	1.09786	12.1754	2.83803e-05	0.000466305
ENSG00000187479	C11orf96	1.3416	3.71611	2.85158e-05	0.00046734
ENSG00000151692	RNF144A	-2.11475	3.55448	2.88759e-05	0.000472042
ENSG00000198682	PAPSS2	1.04726	7.30145	2.93117e-05	0.000477211
ENSG00000136040	PLXNC1	-1.55927	1.99748	2.93401e-05	0.000477211
ENSG00000151117	TMEM86A	-1.07678	0.380391	3.02203e-05	0.000489061
ENSG00000115232	ITGA4	1.23964	6.02812	3.07728e-05	0.000496755
ENSG00000228649	AC005682.5	1.30967	2.10453	3.08371e-05	0.000497171
ENSG00000255471	RP11-736K20.5	1.06975	1.12798	3.14661e-05	0.000504788
ENSG00000169933	FRMPD4	2.30637	2.61996	3.15969e-05	0.000505629
ENSG00000234585	CCT6P3	-1.0482	0.520359	3.32418e-05	0.000529979
ENSG00000129173	E2F8	-1.30458	1.24247	3.3429e-05	0.000532306
ENSG00000204839	MROH6	-1.05031	1.11781	3.37075e-05	0.00053542
ENSG00000003989	SLC7A2	-2.71894	1.41002	3.42631e-05	0.00054224
ENSG00000101825	MXRA5	-1.02523	7.07298	3.50046e-05	0.000552618
ENSG00000155816	FMN2	1.10462	5.49239	3.64051e-05	0.000571233
ENSG00000121152	NCAPH	-1.09497	3.05201	3.7927e-05	0.00059223
ENSG00000123700	KCNJ2	-1.78756	2.38113	3.96492e-05	0.000618374
ENSG00000138395	CDK15	-1.39946	3.64441	4.00037e-05	0.00062315
ENSG00000125378	BMP4	-1.80816	3.14615	4.05085e-05	0.000630251
ENSG00000138772	ANXA3	-1.10845	1.38622	4.08079e-05	0.000634144
ENSG00000101938	CHRDL1	-1.36686	5.82315	4.20336e-05	0.000650839
ENSG00000161243	FBXO27	-1.09652	1.7538	4.30778e-05	0.000664614
ENSG00000169432	SCN9A	1.48266	4.8885	4.4552e-05	0.000683272
ENSG00000257027	RP11-705C15.3	-1.06375	0.296939	4.47446e-05	0.000685411
ENSG00000257167	TMPO-AS1	-1.09293	0.548959	4.51427e-05	0.000690688
ENSG00000074370	ATP2A3	1.4617	1.11583	4.55426e-05	0.000695981
ENSG00000089472	HEPH	-1.32493	4.61137	4.61011e-05	0.000702851
ENSG00000174125	TLR1	-1.41686	0.707554	4.78595e-05	0.000727618
ENSG00000130270	ATP8B3	-1.07285	1.34897	4.79951e-05	0.000728283
ENSG00000145861	C1QTNF2	-1.37504	1.62414	4.83016e-05	0.000732073
ENSG00000163909	HEYL	2.59651	0.830957	5.08231e-05	0.000766686
ENSG00000113645	WWC1	-1.23419	2.60549	5.13948e-05	0.000773501
ENSG00000156970	BUB1B	-1.00977	3.97731	5.36877e-05	0.000803323
ENSG00000146411	SLC2A12	-1.70907	5.0216	5.37776e-05	0.000803735
ENSG00000011426	ANLN	-1.00739	6.47093	5.46503e-05	0.00081489
ENSG00000109743	BST1	1.48971	6.26256	5.63867e-05	0.000838842
ENSG00000144810	COL8A1	1.23945	9.10937	5.89786e-05	0.000870374
ENSG00000139292	LGR5	2.70744	4.33843	6.30573e-05	0.000924482
ENSG00000154319	FAM167A	1.44052	2.42946	6.50835e-05	0.000948528
ENSG00000163808	KIF15	-1.03676	2.77321	6.56846e-05	0.000955129
ENSG00000118473	SGIP1	1.55456	1.61005	7.09492e-05	0.00102475
ENSG00000105976	MET	-1.12408	6.99482	7.27451e-05	0.00104834
ENSG00000167972	ABCA3	-1.20364	3.65854	7.6892e-05	0.00110317
ENSG00000144554	FANCD2	-1.00738	2.83651	8.15843e-05	0.00116273
ENSG00000184160	ADRA2C	1.26026	3.09588	8.29701e-05	0.00117858
ENSG00000138678	GPAT3	1.26996	0.437875	8.54006e-05	0.00121044
ENSG00000138829	FBN2	2.00236	6.17795	8.68675e-05	0.00122853
ENSG00000102981	PARD6A	-1.24929	0.381593	9.0621e-05	0.00127602
ENSG00000183196	CHST6	-1.2404	1.69925	9.21403e-05	0.00129177
ENSG00000087586	AURKA	-1.01378	4.01787	9.24759e-05	0.00129379
ENSG00000161921	CXCL16	-1.37305	2.4241	9.24852e-05	0.00129379
ENSG00000144730	IL17RD	-1.90166	4.44405	9.45738e-05	0.00132157
ENSG00000185904	LINC00839	-1.51772	0.448809	9.64166e-05	0.00134296
ENSG00000171522	PTGER4	-1.1193	1.71002	9.6745e-05	0.00134608
ENSG00000169679	BUB1	-1.11546	4.20285	9.9621e-05	0.0013776
ENSG00000164683	HEY1	1.37145	2.23347	0.000102447	0.0014102
ENSG00000185633	NDUFA4L2	1.41247	4.02772	0.000102803	0.0014136
ENSG00000049323	LTBP1	-1.0693	8.71638	0.000103317	0.00141915
ENSG00000101463	SYNDIG1	1.88239	1.79452	0.000110588	0.00150939
ENSG00000075213	SEMA3A	-1.67149	2.23371	0.000111449	0.00151952
ENSG00000148677	ANKRD1	1.63931	5.55229	0.000116542	0.00158394
ENSG00000049540	ELN	1.6277	10.5315	0.000118399	0.0016058
ENSG00000156218	ADAMTSL3	-1.24196	3.16693	0.000120145	0.00162095
ENSG00000183111	ARHGEF37	-1.03493	1.77197	0.00012271	0.00165038
ENSG00000099365	STX1B	-1.033	1.33408	0.000123506	0.00165782
ENSG00000139725	RHOF	-1.0274	1.42363	0.000123521	0.00165782
ENSG00000154645	CHODL	-1.37458	2.15807	0.000126535	0.00169124
ENSG00000117115	PADI2	1.67232	2.02889	0.000134302	0.00177301
ENSG00000156463	SH3RF2	-1.29503	0.979162	0.000134849	0.00177659
ENSG00000197275	RAD54B	-1.16274	0.512418	0.000135135	0.00177854
ENSG00000163815	CLEC3B	1.77789	3.64618	0.000136773	0.00179461
ENSG00000138735	PDE5A	-1.19129	6.2559	0.000142295	0.00185949
ENSG00000197142	ACSL5	1.53873	1.41901	0.00014428	0.00187806
ENSG00000129048	ACKR4	1.99028	4.3326	0.000147452	0.0019114
ENSG00000065361	ERBB3	1.312	2.29026	0.000149374	0.00192856
ENSG00000105499	PLA2G4C	1.02559	2.90141	0.000163357	0.00208819
ENSG00000164949	GEM	1.02301	4.60797	0.000169075	0.0021485
ENSG00000184408	KCND2	1.6971	4.18047	0.000171805	0.00217036
ENSG00000175305	CCNE2	-1.1083	2.28351	0.000172476	0.00217671
ENSG00000161249	DMKN	1.37721	3.31222	0.000173623	0.00218873
ENSG00000170745	KCNS3	-1.59238	1.95241	0.000177348	0.0022273
ENSG00000171345	KRT19	-1.50513	5.59221	0.000178441	0.00223884
ENSG00000125845	BMP2	-1.07093	1.17645	0.000182424	0.00228216
ENSG00000138792	ENPEP	-1.6491	0.847821	0.000188519	0.00235384
ENSG00000143850	PLEKHA6	1.13286	0.758482	0.000195173	0.00242052
ENSG00000149212	SESN3	-1.04844	6.07879	0.000197827	0.00244818
ENSG00000175265	GOLGA8A	-1.24156	3.743	0.000197972	0.00244818
ENSG00000180921	FAM83H	-1.09057	1.73408	0.00020377	0.00251264
ENSG00000174332	GLIS1	-1.09162	0.337617	0.000213079	0.00261493
ENSG00000099957	P2RX6	-1.58884	0.901056	0.000213749	0.00261742
ENSG00000111262	KCNA1	-2.00489	3.07178	0.000213891	0.00261742
ENSG00000249992	TMEM158	-1.57479	2.65637	0.000214168	0.00261833
ENSG00000108515	ENO3	-1.18614	1.39677	0.000215039	0.00262649
ENSG00000168477	TNXB	1.64683	9.12873	0.000217033	0.00264583
ENSG00000102385	DRP2	-1.09006	1.4987	0.000219786	0.00266493
ENSG00000189057	FAM111B	-1.28041	2.72846	0.000221136	0.00267311
ENSG00000151789	ZNF385D	-1.01044	3.35699	0.000237731	0.00285233
ENSG00000184524	CEND1	1.00542	0.686461	0.000242944	0.00290676
ENSG00000044524	EPHA3	3.039	2.20174	0.000248599	0.00296069
ENSG00000164440	TXLNB	-2.03799	0.721175	0.000252955	0.00300425
ENSG00000153162	BMP6	1.71442	3.2817	0.000253763	0.0030083
ENSG00000066468	FGFR2	-1.28295	2.71665	0.000255068	0.00301823
ENSG00000135454	B4GALNT1	-1.04045	2.25262	0.000256208	0.00302894
ENSG00000159388	BTG2	1.11464	5.015	0.00026603	0.00313071
ENSG00000006453	BAIAP2L1	-1.02999	2.59881	0.000279792	0.00327176
ENSG00000115339	GALNT3	-1.81377	1.40703	0.000282131	0.00329613
ENSG00000176842	IRX5	-1.31879	2.87408	0.000293137	0.00339701
ENSG00000115556	PLCD4	-1.39372	2.19587	0.000301717	0.00348081
ENSG00000133110	POSTN	1.20189	13.3969	0.000306149	0.00352249
ENSG00000006016	CRLF1	1.6687	7.55683	0.000311945	0.00357324
ENSG00000196932	TMEM26	-1.57548	1.87325	0.000314579	0.00360022
ENSG00000163694	RBM47	-1.07342	0.905108	0.000319076	0.00363729
ENSG00000145423	SFRP2	-1.50991	9.25215	0.000319365	0.00363729
ENSG00000161888	SPC24	-1.03189	2.43585	0.000329985	0.00373019
ENSG00000112981	NME5	-1.26926	0.677888	0.000334692	0.00377347
ENSG00000111341	MGP	-1.28732	4.39826	0.000345655	0.00387338
ENSG00000067177	PHKA1	-1.11327	1.92274	0.00036558	0.00405787
ENSG00000135451	TROAP	-1.0506	2.88513	0.000389937	0.00428448
ENSG00000166592	RRAD	1.03294	1.75603	0.000412884	0.00449399
ENSG00000091409	ITGA6	-1.00466	6.1256	0.000413241	0.00449408
ENSG00000170629	DPY19L2P2	-1.314	0.519817	0.000414224	0.00450097
ENSG00000205221	VIT	-2.09556	3.78816	0.000415644	0.0045126
ENSG00000100027	YPEL1	-1.04266	0.64334	0.000425167	0.00460437
ENSG00000106483	SFRP4	-1.17838	6.23153	0.000427739	0.00462834
ENSG00000103811	CTSH	-1.43748	1.50124	0.000445797	0.00477962
ENSG00000114541	FRMD4B	-1.44098	1.59256	0.000450426	0.00482124
ENSG00000118849	RARRES1	-1.19636	1.04388	0.000456672	0.00488
ENSG00000161267	BDH1	-1.22065	1.2082	0.000461384	0.00492626
ENSG00000227827	RP11-958N24.2	2.59862	1.87349	0.000466096	0.00496835
ENSG00000162692	VCAM1	-2.11743	5.62871	0.000467876	0.00497955
ENSG00000121898	CPXM2	-1.59405	6.42589	0.000522326	0.00549956
ENSG00000218175	AC016739.2	-1.62467	2.53388	0.000579034	0.00601319
ENSG00000101695	RNF125	-1.47027	1.71209	0.000583347	0.00603853
ENSG00000163453	IGFBP7	1.05375	8.82459	0.000595092	0.00614531
ENSG00000143772	ITPKB	-1.05423	3.68835	0.000600921	0.00619559
ENSG00000198074	AKR1B10	-1.89748	1.39829	0.000607423	0.00624266
ENSG00000130595	TNNT3	1.52816	2.69618	0.00062048	0.00635155
ENSG00000130775	THEMIS2	-1.35324	0.971241	0.000623329	0.0063706
ENSG00000128482	RNF112	-1.26508	1.23234	0.000628279	0.0064009
ENSG00000235098	ANKRD65	-1.0788	1.06554	0.000645307	0.00653823
ENSG00000121316	PLBD1	-1.05401	2.24049	0.000650388	0.00657938
ENSG00000186193	SAPCD2	-1.14125	2.06637	0.000659241	0.00665328
ENSG00000070159	PTPN3	-1.57295	1.84283	0.000666507	0.00671086
ENSG00000172020	GAP43	-1.39009	1.92327	0.00069492	0.00694813
ENSG00000253540	FAM86HP	1.11184	0.356011	0.000724632	0.00718394
ENSG00000125730	C3	1.15871	4.67353	0.000743939	0.00734711
ENSG00000196549	MME	1.02182	8.08336	0.000751797	0.00738514
ENSG00000106366	SERPINE1	1.01824	10.8983	0.000753614	0.00739734
ENSG00000163491	NEK10	-1.43576	3.14774	0.000760218	0.00744517
ENSG00000169429	CXCL8	1.11539	1.73017	0.00078053	0.00759795
ENSG00000028137	TNFRSF1B	-1.22588	2.85318	0.000813087	0.00785558
ENSG00000013293	SLC7A14	1.0822	2.31528	0.000834156	0.00802907
ENSG00000145244	CORIN	-1.9149	1.19523	0.000853691	0.00816832
ENSG00000169418	NPR1	1.22515	1.74723	0.000870364	0.00828484
ENSG00000224982	TMEM233	1.14154	0.755982	0.000874809	0.00832101
ENSG00000105711	SCN1B	-1.02812	2.3909	0.000877916	0.00833826
ENSG00000163520	FBLN2	1.1665	9.33329	0.000886173	0.00839377
ENSG00000186871	ERCC6L	-1.02803	2.40396	0.000890598	0.00841534
ENSG00000187699	C2orf88	1.42942	2.38708	0.000899353	0.00847943
ENSG00000118971	CCND2	-1.13029	2.93764	0.000923817	0.00869737
ENSG00000184588	PDE4B	1.384	2.07816	0.000928921	0.00873904
ENSG00000013573	DDX11	-1.24405	3.05736	0.000943185	0.00884099
ENSG00000088836	SLC4A11	-1.07108	1.10498	0.000971875	0.00904419
ENSG00000273018	CTD-2303H24.2	-1.12791	1.07283	0.000974702	0.00906395
ENSG00000187068	C3orf70	-1.09663	0.529533	0.00103176	0.00949194
ENSG00000146410	MTFR2	-1.03737	1.0987	0.00103395	0.00950524
ENSG00000204257	HLA-DMA	-1.6493	1.813	0.00107856	0.00985916
ENSG00000123572	NRK	1.80534	4.53298	0.00119804	0.0107544
ENSG00000133687	TMTC1	-1.40708	6.42113	0.00121317	0.0108739
ENSG00000179348	GATA2	1.26251	2.1146	0.00122734	0.010978
ENSG00000167244	IGF2	-1.8675	5.03279	0.00123922	0.0110459
ENSG00000125266	EFNB2	1.44994	1.52696	0.00124524	0.0110793
ENSG00000198948	MFAP3L	1.22926	3.94814	0.00125564	0.0111584
ENSG00000005379	TSPOAP1	-1.03007	1.86533	0.0012577	0.0111584
ENSG00000114378	HYAL1	1.41179	1.46629	0.00125777	0.0111584
ENSG00000006118	TMEM132A	-1.02632	3.20176	0.00133052	0.011631
ENSG00000007968	E2F2	-1.17849	0.856499	0.00139333	0.0120774
ENSG00000087076	HSD17B14	-1.1743	1.74014	0.00145392	0.0124354
ENSG00000035664	DAPK2	-1.25571	2.83422	0.00147175	0.0125547
ENSG00000129467	ADCY4	1.30503	3.67533	0.0015329	0.0130246
ENSG00000248441	LINC01197	1.02905	0.515481	0.00156909	0.0132796
ENSG00000104313	EYA1	-2.79499	3.71087	0.00157612	0.0133303
ENSG00000229644	NAMPTP1	1.49252	1.68739	0.00160343	0.0135082
ENSG00000137877	SPTBN5	1.16592	1.99862	0.00160471	0.0135102
ENSG00000177822	AC108142.1	-1.1315	2.81876	0.00161683	0.0135679
ENSG00000105088	OLFM2	1.37182	4.83532	0.00163939	0.0137037
ENSG00000196220	SRGAP3	-1.01518	1.26403	0.00173405	0.0142936
ENSG00000143387	CTSK	-1.11197	8.20145	0.0017973	0.0147465
ENSG00000129595	EPB41L4A	-1.02754	2.87331	0.00181218	0.0148592
ENSG00000179542	SLITRK4	1.5049	0.657364	0.00184813	0.0150964
ENSG00000182957	SPATA13	-1.38387	3.19766	0.00185719	0.0151512
ENSG00000269936	#N/A	1.13759	2.80268	0.00187132	0.0152568
ENSG00000182463	TSHZ2	1.04073	3.17864	0.00191743	0.0155443
ENSG00000110031	LPXN	1.00993	4.42507	0.00198903	0.0160541
ENSG00000163485	ADORA1	1.54536	2.56677	0.00206857	0.0165717
ENSG00000101230	ISM1	-1.89855	1.83556	0.00209297	0.0167256
ENSG00000197872	FAM49A	-1.40415	2.41333	0.00214366	0.0170462
ENSG00000140323	DISP2	1.26188	0.969552	0.00215383	0.0170871
ENSG00000165449	SLC16A9	1.35518	2.14067	0.00216509	0.0171637
ENSG00000130653	PNPLA7	-1.05681	1.90584	0.00217141	0.0171927
ENSG00000179388	EGR3	1.31452	6.11527	0.00228432	0.0179544
ENSG00000138207	RBP4	2.50551	1.78929	0.00231427	0.0181236
ENSG00000162981	FAM84A	-1.35983	0.0123038	0.00241414	0.018735
ENSG00000105894	PTN	-1.44628	2.87606	0.00251176	0.0193183
ENSG00000079841	RIMS1	1.39722	3.73496	0.00261747	0.0199882
ENSG00000175084	DES	-1.81569	1.66254	0.00269572	0.0204887
ENSG00000184363	PKP3	1.08535	0.300962	0.00271215	0.0205773
ENSG00000115884	SDC1	-1.03967	5.84103	0.0027502	0.0208048
ENSG00000198113	TOR4A	-1.06579	2.60369	0.00278006	0.021006
ENSG00000171819	ANGPTL7	2.2541	0.971854	0.00287954	0.0216436
ENSG00000183691	NOG	-1.01415	3.04135	0.00288777	0.0216697
ENSG00000250722	SELENOP	-2.29216	5.06694	0.00298997	0.0223175
ENSG00000166035	LIPC	1.28992	1.39409	0.00306076	0.0227556
ENSG00000154654	NCAM2	-1.42641	3.06571	0.00316477	0.0233653
ENSG00000138347	MYPN	-1.03517	1.48104	0.00316897	0.0233785
ENSG00000212724	KRTAP2-3	-1.09024	1.26833	0.00322559	0.0236923
ENSG00000041353	RAB27B	-1.46022	1.27762	0.00324342	0.0238097
ENSG00000166321	NUDT13	-1.08003	0.351483	0.00355766	0.0256637
ENSG00000137460	FHDC1	1.02035	1.26144	0.0036609	0.0263054
ENSG00000076706	MCAM	-1.40025	2.9976	0.00372423	0.0266122
ENSG00000198732	SMOC1	-2.33772	3.41054	0.00381883	0.0271751
ENSG00000142910	TINAGL1	1.12847	4.94908	0.0041221	0.0288995
ENSG00000225554	RP11-527D7.1	1.21883	0.520861	0.00435636	0.0302251
ENSG00000151468	CCDC3	1.85997	1.8008	0.00449849	0.0310276
ENSG00000159167	STC1	1.13102	2.73563	0.00452094	0.0310878
ENSG00000266714	MYO15B	-1.02686	0.697793	0.00470114	0.0321673
ENSG00000229847	EMX2OS	1.40571	4.92731	0.0049079	0.033212
ENSG00000168675	LDLRAD4	1.61984	1.1648	0.0049252	0.0333116
ENSG00000197766	CFD	1.55959	1.9474	0.00545472	0.036061
ENSG00000116183	PAPPA2	1.17416	6.05765	0.00558776	0.0367709
ENSG00000108823	SGCA	1.73583	0.372754	0.00559722	0.0368143
ENSG00000163083	INHBB	-1.32274	1.28658	0.00566503	0.0371279
ENSG00000088882	CPXM1	-1.24638	-0.135513	0.0057993	0.0378731
ENSG00000260822	GS1-358P8.4	-1.02752	1.2809	0.00597625	0.0387735
ENSG00000141404	GNAL	-1.3991	0.799579	0.00611959	0.0395763
ENSG00000127241	MASP1	1.25014	6.69245	0.00666768	0.0423436
ENSG00000232855	AF131217.1	1.04529	2.20211	0.00668916	0.0424382
ENSG00000132205	EMILIN2	1.36763	5.49011	0.00687636	0.0433275
ENSG00000140368	PSTPIP1	1.28476	0.275728	0.00692051	0.0435418
ENSG00000164107	HAND2	-2.06683	2.20629	0.00693643	0.0436088
ENSG00000197769	MAP1LC3C	-1.42053	0.592446	0.00711126	0.0444169
ENSG00000175426	PCSK1	1.09727	1.86808	0.00713473	0.0445204
ENSG00000170370	EMX2	1.3633	4.2218	0.00718211	0.044708
ENSG00000143473	KCNH1	1.47752	1.09689	0.00756453	0.0465049
ENSG00000223825	DAZAP2P1	1.02327	1.16929	0.00790166	0.048187
ENSG00000161544	CYGB	1.05201	5.32569	0.00794596	0.0483886
ENSG00000170421	KRT8	1.0216	1.96492	0.00804973	0.048882
ENSG00000124406	ATP8A1	-1.0313	0.857775	0.00815477	0.0494036
ENSG00000158050	DUSP2	1.02	4.3793	0.00817353	0.049494

## Sheet: Down_in_T (Up_in_Md)
		logFC	logCPM	PValue	FDR
ENSG00000131668	BARX1	-10.9381	4.81828	2.96137e-212	3.81957e-208
ENSG00000162624	LHX8	-6.9797	4.42582	5.43504e-122	1.75253e-118
ENSG00000224149	RP11-510C10.3	-10.5329	2.50369	1.02461e-94	2.20257e-91
ENSG00000125813	PAX1	-6.91241	2.67324	9.18872e-64	9.87635e-61
ENSG00000224127	RP11-510C10.2	-7.63702	0.964482	5.21475e-50	4.48399e-47
ENSG00000261213	RP11-510C10.4	-7.32577	0.67959	3.66763e-47	2.62806e-44
ENSG00000144355	DLX1	-4.29068	2.59006	6.22989e-46	4.01766e-43
ENSG00000105880	DLX5	-3.62806	1.76215	5.43059e-39	2.91849e-36
ENSG00000117595	IRF6	-3.97724	2.13424	1.11317e-34	5.40945e-32
ENSG00000064655	EYA2	-3.03082	3.87579	4.84415e-34	2.16057e-31
ENSG00000135605	TEC	-4.22135	0.747669	4.09524e-33	1.70388e-30
ENSG00000166265	CYYR1	-6.65346	1.42463	3.89502e-30	1.47759e-27
ENSG00000139629	GALNT6	-3.54403	2.11078	4.05278e-29	1.30682e-26
ENSG00000157445	CACNA2D3	-4.82639	0.578878	1.26659e-28	3.9845e-26
ENSG00000006377	DLX6	-4.64256	0.079596	2.36545e-27	6.93399e-25
ENSG00000087510	TFAP2C	-4.24717	0.22318	2.06249e-26	5.91156e-24
ENSG00000180190	TDRP	-2.95645	1.74391	5.42872e-26	1.52217e-23
ENSG00000248596	RP11-844P9.5	-4.00551	1.72588	1.79734e-24	4.54551e-22
ENSG00000126778	SIX1	-2.08353	5.59099	2.94498e-23	7.03413e-21
ENSG00000186854	TRABD2A	-2.15175	1.88107	3.72676e-23	8.7396e-21
ENSG00000011201	ANOS1	-2.52402	2.87716	5.76878e-23	1.30536e-20
ENSG00000181541	MAB21L2	-4.93564	4.48294	2.72929e-22	5.96651e-20
ENSG00000233639	LINC01158	-3.9377	1.28768	7.53295e-22	1.61933e-19
ENSG00000163032	VSNL1	-3.99092	0.53064	1.45442e-21	3.07527e-19
ENSG00000183570	PCBP3	-3.20029	2.57529	2.68468e-21	5.32722e-19
ENSG00000158813	EDA	-2.03564	1.67717	3.18838e-21	6.23086e-19
ENSG00000187720	THSD4	-1.47526	6.40836	1.07239e-20	2.0046e-18
ENSG00000143786	CNIH3	-1.99689	2.53344	1.50288e-20	2.76916e-18
ENSG00000198807	PAX9	-4.76018	1.32909	1.92969e-20	3.5055e-18
ENSG00000105889	STEAP1B	-2.70941	1.85587	1.10475e-19	1.8268e-17
ENSG00000101333	PLCB4	-1.34602	4.0313	1.79186e-19	2.88893e-17
ENSG00000167371	PRRT2	-1.98149	1.62664	2.86449e-19	4.45136e-17
ENSG00000231764	DLX6-AS1	-3.14871	-0.151257	3.308e-18	4.74073e-16
ENSG00000170545	SMAGP	-1.37822	4.19665	3.72609e-18	5.28123e-16
ENSG00000078295	ADCY2	-3.21758	4.06176	5.84019e-18	8.01349e-16
ENSG00000196358	NTNG2	-2.22571	2.83539	6.64886e-18	8.93302e-16
ENSG00000135362	PRR5L	-1.73391	3.51957	3.11525e-17	3.93927e-15
ENSG00000002745	WNT16	-4.50478	1.02285	6.17908e-17	7.66325e-15
ENSG00000170577	SIX2	-2.01581	3.43496	8.67713e-17	1.06588e-14
ENSG00000175745	NR2F1	-2.13108	3.68325	3.53245e-16	4.21866e-14
ENSG00000186469	GNG2	-1.84168	3.64386	1.35961e-15	1.57984e-13
ENSG00000103942	HOMER2	-1.25075	3.47234	1.91994e-15	2.17222e-13
ENSG00000156675	RAB11FIP1	-1.4993	2.49283	2.23201e-15	2.50335e-13
ENSG00000236609	ZNF853	-2.34597	0.852482	2.9052e-15	3.23028e-13
ENSG00000166669	ATF7IP2	-2.58111	0.330272	3.00548e-15	3.31322e-13
ENSG00000149633	KIAA1755	-2.77149	3.5915	3.896e-15	4.22274e-13
ENSG00000198914	POU3F3	-4.50152	4.26601	1.11689e-14	1.18079e-12
ENSG00000204381	LAYN	-1.6367	5.90145	1.55417e-14	1.61659e-12
ENSG00000173511	VEGFB	-1.02126	6.20507	2.64622e-14	2.68242e-12
ENSG00000169071	ROR2	-1.60883	3.37041	2.66204e-14	2.68242e-12
ENSG00000163879	DNALI1	-1.74214	2.41798	3.00501e-14	3.00454e-12
ENSG00000248905	FMN1	-1.64001	5.54445	4.26677e-14	4.16916e-12
ENSG00000127863	TNFRSF19	-3.42096	4.80293	4.89786e-14	4.71437e-12
ENSG00000171877	FRMD5	-2.45709	2.49874	8.50473e-14	8.06573e-12
ENSG00000139266	39873	-1.97371	1.13391	8.87937e-14	8.35957e-12
ENSG00000056998	GYG2	-2.30031	1.95017	1.03436e-13	9.59794e-12
ENSG00000011347	SYT7	-1.68513	4.00628	1.47422e-13	1.32969e-11
ENSG00000173698	ADGRG2	-2.41149	1.55343	1.68923e-13	1.49231e-11
ENSG00000133216	EPHB2	-1.98449	4.57059	1.79694e-13	1.57666e-11
ENSG00000130413	STK33	-2.46547	0.571844	1.99451e-13	1.73819e-11
ENSG00000166448	TMEM130	-1.80295	3.55497	2.22953e-13	1.92996e-11
ENSG00000180447	GAS1	-1.67616	6.6209	2.29853e-13	1.95042e-11
ENSG00000157570	TSPAN18	-2.74479	2.79334	2.36513e-13	1.99382e-11
ENSG00000154065	ANKRD29	-2.57622	3.774	2.7008e-13	2.26201e-11
ENSG00000169083	AR	-1.55937	3.56078	3.28122e-13	2.7304e-11
ENSG00000176597	B3GNT5	-2.62988	1.22694	3.70365e-13	3.04266e-11
ENSG00000096060	FKBP5	-1.59632	4.04888	3.73561e-13	3.04949e-11
ENSG00000225783	MIAT	-4.30802	3.10822	4.27341e-13	3.4449e-11
ENSG00000166831	RBPMS2	-2.34024	0.621405	6.74613e-13	5.33814e-11
ENSG00000004838	ZMYND10	-2.20034	-0.0318132	8.67078e-13	6.81925e-11
ENSG00000171951	SCG2	-3.04705	2.91731	8.74188e-13	6.8335e-11
ENSG00000112319	EYA4	-3.23014	3.68826	9.78812e-13	7.51471e-11
ENSG00000115457	IGFBP2	-2.16411	2.27811	1.07548e-12	8.18863e-11
ENSG00000128512	DOCK4	-1.86846	3.1342	1.09149e-12	8.18863e-11
ENSG00000156140	ADAMTS3	-1.70634	3.54813	1.09194e-12	8.18863e-11
ENSG00000250320	CTD-2269F5.1	-2.186	0.813082	1.61206e-12	1.18138e-10
ENSG00000240764	PCDHGC5	-1.68499	1.88351	2.53586e-12	1.82723e-10
ENSG00000182253	SYNM	-1.17075	4.30361	2.67799e-12	1.90832e-10
ENSG00000120549	KIAA1217	-1.72127	5.5957	2.93862e-12	2.08255e-10
ENSG00000120149	MSX2	-1.88125	2.70373	3.31017e-12	2.33304e-10
ENSG00000136205	TNS3	-1.32505	6.04729	3.92676e-12	2.75258e-10
ENSG00000003249	DBNDD1	-2.05431	0.904277	5.326e-12	3.69327e-10
ENSG00000049759	NEDD4L	-2.75885	3.77411	5.71453e-12	3.91205e-10
ENSG00000206052	DOK6	-1.30858	3.19425	5.73249e-12	3.91205e-10
ENSG00000126016	AMOT	-1.86673	4.56248	6.17896e-12	4.19454e-10
ENSG00000088756	ARHGAP28	-1.52424	4.14485	1.39652e-11	9.21585e-10
ENSG00000178184	PARD6G	-1.95721	0.697772	1.41549e-11	9.26751e-10
ENSG00000137393	RNF144B	-1.23364	2.74	1.43766e-11	9.35073e-10
ENSG00000128578	STRIP2	-1.77163	3.11682	1.63274e-11	1.05295e-09
ENSG00000053747	LAMA3	-2.76872	3.72426	2.05646e-11	1.29037e-09
ENSG00000116678	LEPR	-2.49133	5.93027	2.26949e-11	1.4073e-09
ENSG00000185565	LSAMP	-1.08465	4.635	2.53278e-11	1.56305e-09
ENSG00000102096	PIM2	-1.62778	1.11411	2.98571e-11	1.81649e-09
ENSG00000137857	DUOX1	-1.93845	0.435569	4.25386e-11	2.5284e-09
ENSG00000167693	NXN	-1.61201	6.0591	4.8239e-11	2.84104e-09
ENSG00000157601	MX1	-2.238	2.87643	4.91194e-11	2.87974e-09
ENSG00000168679	SLC16A4	-1.13143	4.15942	5.69762e-11	3.31027e-09
ENSG00000276550	HERC2P2	-1.0564	4.05963	8.41536e-11	4.75695e-09
ENSG00000129596	CDO1	-1.86847	2.55856	8.44149e-11	4.75695e-09
ENSG00000187244	BCAM	-1.22889	3.90091	1.00923e-10	5.61078e-09
ENSG00000156804	FBXO32	-1.04599	6.27805	1.12162e-10	6.20884e-09
ENSG00000214226	C17orf67	-1.52517	0.965024	1.31046e-10	7.19246e-09
ENSG00000145358	DDIT4L	-2.8798	3.89968	1.41797e-10	7.74956e-09
ENSG00000154864	PIEZO2	-2.71954	4.35424	1.704e-10	9.27352e-09
ENSG00000169255	B3GALNT1	-1.18973	4.47922	1.90386e-10	1.03177e-08
ENSG00000107796	ACTA2	-1.87207	8.60127	2.87273e-10	1.53745e-08
ENSG00000152078	TMEM56	-1.66919	2.02023	2.99803e-10	1.59788e-08
ENSG00000165821	SALL2	-1.66579	1.61652	3.01707e-10	1.6014e-08
ENSG00000153132	CLGN	-1.99926	3.382	3.36179e-10	1.76981e-08
ENSG00000139174	PRICKLE1	-1.07992	5.32635	3.52615e-10	1.84224e-08
ENSG00000188487	INSC	-3.93587	0.91499	3.52793e-10	1.84224e-08
ENSG00000075275	CELSR1	-3.02187	1.60364	4.26813e-10	2.1759e-08
ENSG00000103196	CRISPLD2	-1.3696	5.123	4.7998e-10	2.42134e-08
ENSG00000197355	UAP1L1	-1.18801	4.63103	4.88071e-10	2.44947e-08
ENSG00000223930	RP11-33A14.1	-2.02278	1.2987	5.64426e-10	2.79998e-08
ENSG00000255364	RP11-94A24.1	-1.76378	2.30215	6.02152e-10	2.96434e-08
ENSG00000141198	TOM1L1	-1.39656	3.13397	6.24426e-10	3.03919e-08
ENSG00000140398	NEIL1	-1.85134	1.0826	7.72068e-10	3.74366e-08
ENSG00000170537	TMC7	-1.52342	1.42953	8.09448e-10	3.91021e-08
ENSG00000132688	NES	-1.96222	4.41941	9.29194e-10	4.4116e-08
ENSG00000163431	LMOD1	-1.82401	5.34883	9.30342e-10	4.4116e-08
ENSG00000231528	FAM225A	-1.66335	0.780463	9.53956e-10	4.47423e-08
ENSG00000108639	SYNGR2	-1.22255	2.8174	9.80684e-10	4.58292e-08
ENSG00000243244	STON1	-1.30755	3.68475	1.33647e-09	6.15634e-08
ENSG00000126860	EVI2A	-3.23547	3.54893	1.52453e-09	6.95032e-08
ENSG00000225684	FAM225B	-1.67012	0.605584	1.525e-09	6.95032e-08
ENSG00000063180	CA11	-1.44548	1.3781	1.59273e-09	7.20808e-08
ENSG00000231574	KCCAT211	-1.97517	1.53164	1.74916e-09	7.86087e-08
ENSG00000166341	DCHS1	-1.39972	3.98283	2.1736e-09	9.70073e-08
ENSG00000214357	NEURL1B	-1.5448	1.99764	2.19848e-09	9.77792e-08
ENSG00000159023	EPB41	-1.17322	3.81005	3.48749e-09	1.54047e-07
ENSG00000176974	SHMT1	-1.53595	3.35083	3.52005e-09	1.54954e-07
ENSG00000132329	RAMP1	-1.98532	0.521433	3.63075e-09	1.59284e-07
ENSG00000235109	ZSCAN31	-1.80398	2.56816	3.67701e-09	1.60766e-07
ENSG00000134668	SPOCD1	-2.07053	5.01331	3.74186e-09	1.63049e-07
ENSG00000178301	AQP11	-1.6822	0.954384	3.77555e-09	1.63963e-07
ENSG00000197119	SLC25A29	-1.04531	3.25766	4.21115e-09	1.81051e-07
ENSG00000163251	FZD5	-1.26991	2.04924	4.23948e-09	1.81313e-07
ENSG00000111186	WNT5B	-1.25946	5.98809	4.24535e-09	1.81313e-07
ENSG00000137198	GMPR	-1.11579	2.74421	4.32405e-09	1.83459e-07
ENSG00000061337	LZTS1	-1.39254	3.04853	5.12542e-09	2.15068e-07
ENSG00000141469	SLC14A1	-1.65367	5.73029	5.20995e-09	2.1607e-07
ENSG00000069020	MAST4	-1.16174	3.49632	5.38893e-09	2.22777e-07
ENSG00000163412	EIF4E3	-1.09255	4.00967	5.94758e-09	2.45086e-07
ENSG00000149294	NCAM1	-3.26551	3.37049	6.33342e-09	2.60154e-07
ENSG00000162836	ACP6	-1.72072	1.96604	6.75383e-09	2.76543e-07
ENSG00000142621	FHAD1	-2.48229	2.07123	7.23522e-09	2.94384e-07
ENSG00000167536	DHRS13	-1.34556	1.48233	7.34734e-09	2.98006e-07
ENSG00000116285	ERRFI1	-1.01597	6.83654	7.46128e-09	3.00736e-07
ENSG00000176533	GNG7	-1.65087	0.477925	9.63328e-09	3.81135e-07
ENSG00000106538	RARRES2	-2.1026	3.12098	1.0648e-08	4.16175e-07
ENSG00000214944	ARHGEF28	-2.11763	2.92895	1.07325e-08	4.17041e-07
ENSG00000205683	DPF3	-1.07429	3.09437	1.11346e-08	4.31273e-07
ENSG00000226237	GAS1RR	-1.34473	1.18974	1.24662e-08	4.77118e-07
ENSG00000204131	NHSL2	-1.54596	5.37012	1.36413e-08	5.19012e-07
ENSG00000183828	NUDT14	-1.21715	1.8309	1.37772e-08	5.22442e-07
ENSG00000171791	BCL2	-1.37487	3.46045	1.6316e-08	6.11754e-07
ENSG00000196460	RFX8	-1.34085	2.89379	1.6399e-08	6.13087e-07
ENSG00000125398	SOX9	-1.00312	3.9497	2.05503e-08	7.57307e-07
ENSG00000175643	RMI2	-1.24815	2.13707	2.1551e-08	7.89674e-07
ENSG00000028277	POU2F2	-1.38216	1.23945	2.34577e-08	8.54684e-07
ENSG00000073282	TP63	-1.89163	0.661413	2.35543e-08	8.55785e-07
ENSG00000130052	STARD8	-2.02081	2.06757	2.46554e-08	8.88283e-07
ENSG00000029534	ANK1	-1.98446	1.88913	2.73769e-08	9.78137e-07
ENSG00000164542	KIAA0895	-1.5833	1.12156	2.87387e-08	1.02396e-06
ENSG00000050438	SLC4A8	-1.13032	2.74608	2.93366e-08	1.04238e-06
ENSG00000221955	SLC12A8	-1.25831	4.00636	3.08651e-08	1.09068e-06
ENSG00000153179	RASSF3	-1.05182	4.655	3.11674e-08	1.09835e-06
ENSG00000162437	RAVER2	-1.01074	3.59233	3.29829e-08	1.15288e-06
ENSG00000100092	SH3BP1	-1.29706	1.57421	3.37831e-08	1.17449e-06
ENSG00000109084	TMEM97	-1.47132	3.96658	3.46801e-08	1.20243e-06
ENSG00000134243	SORT1	-1.80716	6.7338	3.55494e-08	1.22927e-06
ENSG00000204991	SPIRE2	-1.44084	0.638567	3.83256e-08	1.32172e-06
ENSG00000162631	NTNG1	-2.0351	3.03908	3.93805e-08	1.34729e-06
ENSG00000184979	USP18	-1.11638	1.66139	4.33881e-08	1.46882e-06
ENSG00000128510	CPA4	-2.01634	4.57419	4.46396e-08	1.50329e-06
ENSG00000006468	ETV1	-2.12231	3.95514	4.82467e-08	1.61633e-06
ENSG00000267414	RP11-456K23.1	-1.57273	0.349415	5.21901e-08	1.73104e-06
ENSG00000158445	KCNB1	-1.64681	1.62093	5.22077e-08	1.73104e-06
ENSG00000107551	RASSF4	-1.16598	2.92435	5.31548e-08	1.75793e-06
ENSG00000186088	GSAP	-1.66591	2.2693	5.38982e-08	1.76954e-06
ENSG00000139354	GAS2L3	-1.08981	3.33756	5.70015e-08	1.86128e-06
ENSG00000146250	PRSS35	-1.92639	1.51896	5.84397e-08	1.89895e-06
ENSG00000164251	F2RL1	-1.6371	0.886315	5.84496e-08	1.89895e-06
ENSG00000034053	APBA2	-2.1182	1.5556	6.45632e-08	2.07148e-06
ENSG00000197822	OCLN	-1.37433	1.33391	6.68364e-08	2.1391e-06
ENSG00000006025	OSBPL7	-1.00466	2.87086	6.76413e-08	2.1595e-06
ENSG00000261786	RP4-555D20.2	-1.77484	3.1568	7.15179e-08	2.27202e-06
ENSG00000129757	CDKN1C	-1.35001	1.88662	7.33481e-08	2.32443e-06
ENSG00000180660	MAB21L1	-1.18628	3.40847	7.56567e-08	2.39171e-06
ENSG00000016391	CHDH	-1.51365	1.82239	7.78565e-08	2.44925e-06
ENSG00000065809	FAM107B	-1.46046	4.53929	8.1358e-08	2.54081e-06
ENSG00000270069	MIR222HG	-1.81591	2.68845	8.5483e-08	2.66319e-06
ENSG00000143631	FLG	-2.254	3.65704	9.49632e-08	2.94432e-06
ENSG00000143126	CELSR2	-1.52106	1.48363	9.57468e-08	2.96149e-06
ENSG00000145632	PLK2	-1.2194	6.76691	9.85632e-08	3.04131e-06
ENSG00000060718	COL11A1	-1.60247	8.2691	9.8812e-08	3.04171e-06
ENSG00000197594	ENPP1	-1.07245	5.94547	1.05645e-07	3.22892e-06
ENSG00000069011	PITX1	-1.1301	4.70025	1.07237e-07	3.26984e-06
ENSG00000270225	MTCO2P22	-3.70284	2.72795	1.09122e-07	3.3039e-06
ENSG00000172986	GXYLT2	-1.16353	4.34588	1.09979e-07	3.32202e-06
ENSG00000108947	EFNB3	-1.21634	1.89088	1.18454e-07	3.56967e-06
ENSG00000198168	SVIP	-1.06046	2.64708	1.20239e-07	3.61502e-06
ENSG00000137965	IFI44	-1.06671	2.63249	1.23596e-07	3.7073e-06
ENSG00000178187	ZNF454	-1.41504	0.459565	1.29716e-07	3.88186e-06
ENSG00000178882	RFLNA	-3.17241	1.82463	1.34228e-07	4.00757e-06
ENSG00000233237	LINC00472	-1.56081	0.169253	1.56031e-07	4.60525e-06
ENSG00000005249	PRKAR2B	-1.3981	1.57623	1.91532e-07	5.5891e-06
ENSG00000144354	CDCA7	-1.38349	1.61569	2.12187e-07	6.16393e-06
ENSG00000196562	SULF2	-1.06318	6.18439	2.16035e-07	6.26162e-06
ENSG00000151617	EDNRA	-1.04762	2.2664	2.21849e-07	6.41571e-06
ENSG00000172346	CSDC2	-1.12781	2.55075	2.26916e-07	6.53054e-06
ENSG00000171320	ESCO2	-1.20954	2.74629	2.27338e-07	6.53054e-06
ENSG00000146281	PM20D2	-1.58141	1.82411	2.36103e-07	6.75224e-06
ENSG00000139946	PELI2	-1.00153	2.97498	2.60775e-07	7.4249e-06
ENSG00000142197	DOPEY2	-1.00257	4.90815	2.78063e-07	7.89968e-06
ENSG00000138316	ADAMTS14	-1.01515	3.46716	2.93166e-07	8.29224e-06
ENSG00000254087	LYN	-2.31187	2.6798	2.95399e-07	8.33709e-06
ENSG00000168811	IL12A	-1.46819	0.0515391	3.35146e-07	9.33632e-06
ENSG00000124613	ZNF391	-1.16255	1.13119	3.84868e-07	1.06069e-05
ENSG00000169744	LDB2	-1.10682	5.86881	4.0166e-07	1.09675e-05
ENSG00000182648	LINC01006	-1.05919	1.45933	4.34097e-07	1.17873e-05
ENSG00000185862	EVI2B	-2.19298	1.74913	4.60023e-07	1.24559e-05
ENSG00000167767	KRT80	-1.17641	1.44297	4.83932e-07	1.30308e-05
ENSG00000143469	SYT14	-1.67285	1.97262	5.04242e-07	1.34932e-05
ENSG00000228221	LINC00578	-1.39939	0.408637	5.63676e-07	1.49594e-05
ENSG00000164176	EDIL3	-1.58636	8.2488	5.88051e-07	1.55678e-05
ENSG00000111335	OAS2	-1.27998	2.22281	5.97024e-07	1.57473e-05
ENSG00000197299	BLM	-1.13995	1.50329	6.07802e-07	1.59662e-05
ENSG00000134463	ECHDC3	-1.42242	0.68891	6.09418e-07	1.59762e-05
ENSG00000163347	CLDN1	-2.04875	1.58546	6.20798e-07	1.62415e-05
ENSG00000103742	IGDCC4	-1.96471	4.00981	6.50817e-07	1.69924e-05
ENSG00000162757	C1orf74	-1.10511	1.00586	6.89353e-07	1.78899e-05
ENSG00000127328	RAB3IP	-1.20129	2.33218	7.19509e-07	1.85604e-05
ENSG00000138606	SHF	-1.25788	0.921782	7.31155e-07	1.88232e-05
ENSG00000225302	RP11-539I5.1	-1.16557	1.12685	7.39181e-07	1.89919e-05
ENSG00000136492	BRIP1	-1.07519	3.07246	7.85681e-07	2.01066e-05
ENSG00000129295	LRRC6	-1.37699	0.469766	8.02221e-07	2.04892e-05
ENSG00000151025	GPR158	-1.357	0.345224	8.34702e-07	2.12767e-05
ENSG00000121989	ACVR2A	-1.59414	4.60858	8.39183e-07	2.13487e-05
ENSG00000131242	RAB11FIP4	-1.40341	0.170202	9.56895e-07	2.40585e-05
ENSG00000152253	SPC25	-1.18638	2.02604	9.74409e-07	2.44038e-05
ENSG00000197046	SIGLEC15	-1.27651	1.12514	1.18814e-06	2.92455e-05
ENSG00000214425	LRRC37A4P	-1.5217	1.38496	1.32319e-06	3.23843e-05
ENSG00000142065	ZFP14	-1.05284	1.30646	1.35374e-06	3.30691e-05
ENSG00000144792	ZNF660	-1.24383	0.468768	1.40449e-06	3.40511e-05
ENSG00000164309	CMYA5	-1.27478	1.91497	1.43079e-06	3.44786e-05
ENSG00000163814	CDCP1	-3.3014	1.73141	1.43359e-06	3.44786e-05
ENSG00000197977	ELOVL2	-1.98756	1.37723	1.43549e-06	3.44786e-05
ENSG00000125965	GDF5	-1.88414	4.4979	1.50179e-06	3.58704e-05
ENSG00000146966	DENND2A	-1.75716	2.8373	1.52854e-06	3.63748e-05
ENSG00000095587	TLL2	-1.95182	1.02937	1.6793e-06	3.94528e-05
ENSG00000123500	COL10A1	-1.38318	0.321523	1.69107e-06	3.96571e-05
ENSG00000230838	LINC01614	-2.49725	1.29466	1.7047e-06	3.99041e-05
ENSG00000143228	NUF2	-1.30256	3.21782	1.77886e-06	4.15648e-05
ENSG00000170312	CDK1	-1.04713	4.42845	1.87751e-06	4.37904e-05
ENSG00000162882	HAAO	-1.77783	0.900302	1.96396e-06	4.54779e-05
ENSG00000132386	SERPINF1	-1.35303	7.80534	1.99756e-06	4.6173e-05
ENSG00000153044	CENPH	-1.02459	2.76233	2.14981e-06	4.92508e-05
ENSG00000139278	GLIPR1	-1.14151	7.60078	2.27921e-06	5.20305e-05
ENSG00000139318	DUSP6	-1.46196	5.25248	2.60332e-06	5.89081e-05
ENSG00000010278	CD9	-1.16329	6.60396	2.76691e-06	6.20653e-05
ENSG00000176909	MAMSTR	-1.07029	1.73711	2.7771e-06	6.21858e-05
ENSG00000170571	EMB	-2.27712	3.19503	2.85963e-06	6.39229e-05
ENSG00000116701	NCF2	-1.58362	1.19593	2.89239e-06	6.43648e-05
ENSG00000124191	TOX2	-2.36962	2.10339	3.06629e-06	6.78371e-05
ENSG00000090889	KIF4A	-1.10308	3.73745	3.09768e-06	6.84142e-05
ENSG00000110492	MDK	-1.17772	3.37551	3.11597e-06	6.87004e-05
ENSG00000112742	TTK	-1.11353	3.44161	3.1586e-06	6.95214e-05
ENSG00000171033	PKIA	-1.23676	2.29826	3.19006e-06	7.00747e-05
ENSG00000101017	CD40	-1.66251	0.89794	3.30036e-06	7.20272e-05
ENSG00000025039	RRAGD	-1.48156	1.72004	3.50738e-06	7.56491e-05
ENSG00000153790	C7orf31	-1.17765	1.23956	3.80599e-06	8.19528e-05
ENSG00000117016	RIMS3	-1.02977	1.56822	3.81255e-06	8.19571e-05
ENSG00000179403	VWA1	-1.07542	0.911194	3.82419e-06	8.20706e-05
ENSG00000168078	PBK	-1.11077	4.14742	3.88333e-06	8.30634e-05
ENSG00000112039	FANCE	-1.16319	3.36581	4.06354e-06	8.66307e-05
ENSG00000243742	RPLP0P2	-1.0941	2.02089	4.19336e-06	8.92507e-05
ENSG00000186281	GPAT2	-1.82972	1.30312	4.8872e-06	0.00010167
ENSG00000197892	KIF13B	-1.23286	3.00376	4.90284e-06	0.000101831
ENSG00000156113	KCNMA1	-1.32498	7.31372	5.1579e-06	0.000106568
ENSG00000126787	DLGAP5	-1.03703	4.54124	5.164e-06	0.000106568
ENSG00000138642	HERC6	-1.24702	1.82118	5.42421e-06	0.000111574
ENSG00000100526	CDKN3	-1.06288	3.3552	5.78969e-06	0.000118532
ENSG00000152056	AP1S3	-1.52984	1.75688	6.70951e-06	0.000136068
ENSG00000172296	SPTLC3	-1.56208	4.06289	6.73649e-06	0.000136401
ENSG00000088305	DNMT3B	-1.12546	1.57485	7.23668e-06	0.000145614
ENSG00000117632	STMN1	-1.04764	6.64466	7.40023e-06	0.000148442
ENSG00000183856	IQGAP3	-1.15389	4.82711	7.75041e-06	0.000154267
ENSG00000160145	KALRN	-2.16833	1.24004	8.05255e-06	0.000159297
ENSG00000150995	ITPR1	-1.3219	4.03283	8.16287e-06	0.000160495
ENSG00000160255	ITGB2	-1.98049	3.04433	8.23244e-06	0.000161616
ENSG00000134057	CCNB1	-1.00693	5.30342	8.40743e-06	0.000164302
ENSG00000197635	DPP4	-1.0957	6.47836	8.46299e-06	0.000165137
ENSG00000176208	ATAD5	-1.04931	1.59309	8.58561e-06	0.000167277
ENSG00000235587	GAPDHP65	-1.83129	1.90502	8.76374e-06	0.000169977
ENSG00000137804	NUSAP1	-1.03967	4.83897	8.84651e-06	0.000171325
ENSG00000180884	ZNF792	-1.13866	0.488159	8.99108e-06	0.000173773
ENSG00000131797	CLUHP3	-1.23121	0.439861	9.07132e-06	0.000174891
ENSG00000141540	TTYH2	-1.34043	0.859358	9.15123e-06	0.000175644
ENSG00000172349	IL16	-1.96347	1.4276	9.7239e-06	0.000185531
ENSG00000234380	LINC01426	-1.04421	2.23726	9.76468e-06	0.000186034
ENSG00000198756	COLGALT2	-1.35849	3.12408	9.78539e-06	0.000186153
ENSG00000265972	TXNIP	-1.13686	7.4646	9.8572e-06	0.000186968
ENSG00000185760	KCNQ5	-1.65598	4.04942	9.94075e-06	0.000188276
ENSG00000122966	CIT	-1.17171	4.81642	1.17251e-05	0.000218857
ENSG00000204851	PNMAL2	-1.26116	1.73855	1.18854e-05	0.000221528
ENSG00000174469	CNTNAP2	-1.74913	3.4182	1.28921e-05	0.000238911
ENSG00000242779	ZNF702P	-1.22249	0.460979	1.30011e-05	0.00024024
ENSG00000189067	LITAF	-1.02306	7.06208	1.32868e-05	0.00024447
ENSG00000171208	NETO2	-1.68835	2.34714	1.54249e-05	0.000280212
ENSG00000104147	OIP5	-1.04722	1.52607	1.59628e-05	0.000288348
ENSG00000138182	KIF20B	-1.11661	4.35255	1.59845e-05	0.000288348
ENSG00000198759	EGFL6	-2.17825	2.09123	1.61066e-05	0.000290047
ENSG00000205403	CFI	-2.77151	1.10273	1.62872e-05	0.000291767
ENSG00000134769	DTNA	-1.84675	2.00201	1.64506e-05	0.000293471
ENSG00000165113	GKAP1	-1.25797	0.339769	1.6879e-05	0.000300283
ENSG00000133392	MYH11	-2.13357	1.98247	1.83314e-05	0.000321456
ENSG00000064687	ABCA7	-1.06927	2.29043	1.86254e-05	0.000325516
ENSG00000196118	CCDC189	-1.11904	0.550233	1.90603e-05	0.000331767
ENSG00000151725	CENPU	-1.13349	3.79676	1.99293e-05	0.000345031
ENSG00000085999	RAD54L	-1.02936	1.57566	2.00827e-05	0.000347221
ENSG00000110436	SLC1A2	-2.04063	1.12059	2.43124e-05	0.000411524
ENSG00000136235	GPNMB	-1.18413	8.4375	2.45478e-05	0.00041442
ENSG00000110328	GALNT18	-1.03921	2.63948	2.46102e-05	0.000414931
ENSG00000154920	EME1	-1.0699	1.25071	2.63616e-05	0.000437596
ENSG00000121211	MND1	-1.06924	0.930179	2.66458e-05	0.000441745
ENSG00000132321	IQCA1	-1.24691	1.37945	2.78468e-05	0.000459882
ENSG00000174370	C11orf45	-1.1121	0.525275	2.79206e-05	0.000460512
ENSG00000186638	KIF24	-1.00429	1.75569	2.8022e-05	0.000461562
ENSG00000151692	RNF144A	-2.11475	3.55448	2.88759e-05	0.000472042
ENSG00000136040	PLXNC1	-1.55927	1.99748	2.93401e-05	0.000477211
ENSG00000151117	TMEM86A	-1.07678	0.380391	3.02203e-05	0.000489061
ENSG00000234585	CCT6P3	-1.0482	0.520359	3.32418e-05	0.000529979
ENSG00000129173	E2F8	-1.30458	1.24247	3.3429e-05	0.000532306
ENSG00000204839	MROH6	-1.05031	1.11781	3.37075e-05	0.00053542
ENSG00000003989	SLC7A2	-2.71894	1.41002	3.42631e-05	0.00054224
ENSG00000101825	MXRA5	-1.02523	7.07298	3.50046e-05	0.000552618
ENSG00000121152	NCAPH	-1.09497	3.05201	3.7927e-05	0.00059223
ENSG00000123700	KCNJ2	-1.78756	2.38113	3.96492e-05	0.000618374
ENSG00000138395	CDK15	-1.39946	3.64441	4.00037e-05	0.00062315
ENSG00000125378	BMP4	-1.80816	3.14615	4.05085e-05	0.000630251
ENSG00000138772	ANXA3	-1.10845	1.38622	4.08079e-05	0.000634144
ENSG00000101938	CHRDL1	-1.36686	5.82315	4.20336e-05	0.000650839
ENSG00000161243	FBXO27	-1.09652	1.7538	4.30778e-05	0.000664614
ENSG00000257027	RP11-705C15.3	-1.06375	0.296939	4.47446e-05	0.000685411
ENSG00000257167	TMPO-AS1	-1.09293	0.548959	4.51427e-05	0.000690688
ENSG00000089472	HEPH	-1.32493	4.61137	4.61011e-05	0.000702851
ENSG00000174125	TLR1	-1.41686	0.707554	4.78595e-05	0.000727618
ENSG00000130270	ATP8B3	-1.07285	1.34897	4.79951e-05	0.000728283
ENSG00000145861	C1QTNF2	-1.37504	1.62414	4.83016e-05	0.000732073
ENSG00000113645	WWC1	-1.23419	2.60549	5.13948e-05	0.000773501
ENSG00000156970	BUB1B	-1.00977	3.97731	5.36877e-05	0.000803323
ENSG00000146411	SLC2A12	-1.70907	5.0216	5.37776e-05	0.000803735
ENSG00000011426	ANLN	-1.00739	6.47093	5.46503e-05	0.00081489
ENSG00000163808	KIF15	-1.03676	2.77321	6.56846e-05	0.000955129
ENSG00000105976	MET	-1.12408	6.99482	7.27451e-05	0.00104834
ENSG00000167972	ABCA3	-1.20364	3.65854	7.6892e-05	0.00110317
ENSG00000144554	FANCD2	-1.00738	2.83651	8.15843e-05	0.00116273
ENSG00000102981	PARD6A	-1.24929	0.381593	9.0621e-05	0.00127602
ENSG00000183196	CHST6	-1.2404	1.69925	9.21403e-05	0.00129177
ENSG00000087586	AURKA	-1.01378	4.01787	9.24759e-05	0.00129379
ENSG00000161921	CXCL16	-1.37305	2.4241	9.24852e-05	0.00129379
ENSG00000144730	IL17RD	-1.90166	4.44405	9.45738e-05	0.00132157
ENSG00000185904	LINC00839	-1.51772	0.448809	9.64166e-05	0.00134296
ENSG00000171522	PTGER4	-1.1193	1.71002	9.6745e-05	0.00134608
ENSG00000169679	BUB1	-1.11546	4.20285	9.9621e-05	0.0013776
ENSG00000049323	LTBP1	-1.0693	8.71638	0.000103317	0.00141915
ENSG00000075213	SEMA3A	-1.67149	2.23371	0.000111449	0.00151952
ENSG00000156218	ADAMTSL3	-1.24196	3.16693	0.000120145	0.00162095
ENSG00000183111	ARHGEF37	-1.03493	1.77197	0.00012271	0.00165038
ENSG00000099365	STX1B	-1.033	1.33408	0.000123506	0.00165782
ENSG00000139725	RHOF	-1.0274	1.42363	0.000123521	0.00165782
ENSG00000154645	CHODL	-1.37458	2.15807	0.000126535	0.00169124
ENSG00000156463	SH3RF2	-1.29503	0.979162	0.000134849	0.00177659
ENSG00000197275	RAD54B	-1.16274	0.512418	0.000135135	0.00177854
ENSG00000138735	PDE5A	-1.19129	6.2559	0.000142295	0.00185949
ENSG00000175305	CCNE2	-1.1083	2.28351	0.000172476	0.00217671
ENSG00000170745	KCNS3	-1.59238	1.95241	0.000177348	0.0022273
ENSG00000171345	KRT19	-1.50513	5.59221	0.000178441	0.00223884
ENSG00000125845	BMP2	-1.07093	1.17645	0.000182424	0.00228216
ENSG00000138792	ENPEP	-1.6491	0.847821	0.000188519	0.00235384
ENSG00000149212	SESN3	-1.04844	6.07879	0.000197827	0.00244818
ENSG00000175265	GOLGA8A	-1.24156	3.743	0.000197972	0.00244818
ENSG00000180921	FAM83H	-1.09057	1.73408	0.00020377	0.00251264
ENSG00000174332	GLIS1	-1.09162	0.337617	0.000213079	0.00261493
ENSG00000099957	P2RX6	-1.58884	0.901056	0.000213749	0.00261742
ENSG00000111262	KCNA1	-2.00489	3.07178	0.000213891	0.00261742
ENSG00000249992	TMEM158	-1.57479	2.65637	0.000214168	0.00261833
ENSG00000108515	ENO3	-1.18614	1.39677	0.000215039	0.00262649
ENSG00000102385	DRP2	-1.09006	1.4987	0.000219786	0.00266493
ENSG00000189057	FAM111B	-1.28041	2.72846	0.000221136	0.00267311
ENSG00000151789	ZNF385D	-1.01044	3.35699	0.000237731	0.00285233
ENSG00000164440	TXLNB	-2.03799	0.721175	0.000252955	0.00300425
ENSG00000066468	FGFR2	-1.28295	2.71665	0.000255068	0.00301823
ENSG00000135454	B4GALNT1	-1.04045	2.25262	0.000256208	0.00302894
ENSG00000006453	BAIAP2L1	-1.02999	2.59881	0.000279792	0.00327176
ENSG00000115339	GALNT3	-1.81377	1.40703	0.000282131	0.00329613
ENSG00000176842	IRX5	-1.31879	2.87408	0.000293137	0.00339701
ENSG00000115556	PLCD4	-1.39372	2.19587	0.000301717	0.00348081
ENSG00000196932	TMEM26	-1.57548	1.87325	0.000314579	0.00360022
ENSG00000163694	RBM47	-1.07342	0.905108	0.000319076	0.00363729
ENSG00000145423	SFRP2	-1.50991	9.25215	0.000319365	0.00363729
ENSG00000161888	SPC24	-1.03189	2.43585	0.000329985	0.00373019
ENSG00000112981	NME5	-1.26926	0.677888	0.000334692	0.00377347
ENSG00000111341	MGP	-1.28732	4.39826	0.000345655	0.00387338
ENSG00000067177	PHKA1	-1.11327	1.92274	0.00036558	0.00405787
ENSG00000135451	TROAP	-1.0506	2.88513	0.000389937	0.00428448
ENSG00000091409	ITGA6	-1.00466	6.1256	0.000413241	0.00449408
ENSG00000170629	DPY19L2P2	-1.314	0.519817	0.000414224	0.00450097
ENSG00000205221	VIT	-2.09556	3.78816	0.000415644	0.0045126
ENSG00000100027	YPEL1	-1.04266	0.64334	0.000425167	0.00460437
ENSG00000106483	SFRP4	-1.17838	6.23153	0.000427739	0.00462834
ENSG00000103811	CTSH	-1.43748	1.50124	0.000445797	0.00477962
ENSG00000114541	FRMD4B	-1.44098	1.59256	0.000450426	0.00482124
ENSG00000118849	RARRES1	-1.19636	1.04388	0.000456672	0.00488
ENSG00000161267	BDH1	-1.22065	1.2082	0.000461384	0.00492626
ENSG00000162692	VCAM1	-2.11743	5.62871	0.000467876	0.00497955
ENSG00000121898	CPXM2	-1.59405	6.42589	0.000522326	0.00549956
ENSG00000218175	AC016739.2	-1.62467	2.53388	0.000579034	0.00601319
ENSG00000101695	RNF125	-1.47027	1.71209	0.000583347	0.00603853
ENSG00000143772	ITPKB	-1.05423	3.68835	0.000600921	0.00619559
ENSG00000198074	AKR1B10	-1.89748	1.39829	0.000607423	0.00624266
ENSG00000130775	THEMIS2	-1.35324	0.971241	0.000623329	0.0063706
ENSG00000128482	RNF112	-1.26508	1.23234	0.000628279	0.0064009
ENSG00000235098	ANKRD65	-1.0788	1.06554	0.000645307	0.00653823
ENSG00000121316	PLBD1	-1.05401	2.24049	0.000650388	0.00657938
ENSG00000186193	SAPCD2	-1.14125	2.06637	0.000659241	0.00665328
ENSG00000070159	PTPN3	-1.57295	1.84283	0.000666507	0.00671086
ENSG00000172020	GAP43	-1.39009	1.92327	0.00069492	0.00694813
ENSG00000163491	NEK10	-1.43576	3.14774	0.000760218	0.00744517
ENSG00000028137	TNFRSF1B	-1.22588	2.85318	0.000813087	0.00785558
ENSG00000145244	CORIN	-1.9149	1.19523	0.000853691	0.00816832
ENSG00000105711	SCN1B	-1.02812	2.3909	0.000877916	0.00833826
ENSG00000186871	ERCC6L	-1.02803	2.40396	0.000890598	0.00841534
ENSG00000118971	CCND2	-1.13029	2.93764	0.000923817	0.00869737
ENSG00000013573	DDX11	-1.24405	3.05736	0.000943185	0.00884099
ENSG00000088836	SLC4A11	-1.07108	1.10498	0.000971875	0.00904419
ENSG00000273018	CTD-2303H24.2	-1.12791	1.07283	0.000974702	0.00906395
ENSG00000187068	C3orf70	-1.09663	0.529533	0.00103176	0.00949194
ENSG00000146410	MTFR2	-1.03737	1.0987	0.00103395	0.00950524
ENSG00000204257	HLA-DMA	-1.6493	1.813	0.00107856	0.00985916
ENSG00000133687	TMTC1	-1.40708	6.42113	0.00121317	0.0108739
ENSG00000167244	IGF2	-1.8675	5.03279	0.00123922	0.0110459
ENSG00000005379	TSPOAP1	-1.03007	1.86533	0.0012577	0.0111584
ENSG00000006118	TMEM132A	-1.02632	3.20176	0.00133052	0.011631
ENSG00000007968	E2F2	-1.17849	0.856499	0.00139333	0.0120774
ENSG00000087076	HSD17B14	-1.1743	1.74014	0.00145392	0.0124354
ENSG00000035664	DAPK2	-1.25571	2.83422	0.00147175	0.0125547
ENSG00000104313	EYA1	-2.79499	3.71087	0.00157612	0.0133303
ENSG00000177822	AC108142.1	-1.1315	2.81876	0.00161683	0.0135679
ENSG00000196220	SRGAP3	-1.01518	1.26403	0.00173405	0.0142936
ENSG00000143387	CTSK	-1.11197	8.20145	0.0017973	0.0147465
ENSG00000129595	EPB41L4A	-1.02754	2.87331	0.00181218	0.0148592
ENSG00000182957	SPATA13	-1.38387	3.19766	0.00185719	0.0151512
ENSG00000101230	ISM1	-1.89855	1.83556	0.00209297	0.0167256
ENSG00000197872	FAM49A	-1.40415	2.41333	0.00214366	0.0170462
ENSG00000130653	PNPLA7	-1.05681	1.90584	0.00217141	0.0171927
ENSG00000162981	FAM84A	-1.35983	0.0123038	0.00241414	0.018735
ENSG00000105894	PTN	-1.44628	2.87606	0.00251176	0.0193183
ENSG00000175084	DES	-1.81569	1.66254	0.00269572	0.0204887
ENSG00000115884	SDC1	-1.03967	5.84103	0.0027502	0.0208048
ENSG00000198113	TOR4A	-1.06579	2.60369	0.00278006	0.021006
ENSG00000183691	NOG	-1.01415	3.04135	0.00288777	0.0216697
ENSG00000250722	SELENOP	-2.29216	5.06694	0.00298997	0.0223175
ENSG00000154654	NCAM2	-1.42641	3.06571	0.00316477	0.0233653
ENSG00000138347	MYPN	-1.03517	1.48104	0.00316897	0.0233785
ENSG00000212724	KRTAP2-3	-1.09024	1.26833	0.00322559	0.0236923
ENSG00000041353	RAB27B	-1.46022	1.27762	0.00324342	0.0238097
ENSG00000166321	NUDT13	-1.08003	0.351483	0.00355766	0.0256637
ENSG00000076706	MCAM	-1.40025	2.9976	0.00372423	0.0266122
ENSG00000198732	SMOC1	-2.33772	3.41054	0.00381883	0.0271751
ENSG00000266714	MYO15B	-1.02686	0.697793	0.00470114	0.0321673
ENSG00000163083	INHBB	-1.32274	1.28658	0.00566503	0.0371279
ENSG00000088882	CPXM1	-1.24638	-0.135513	0.0057993	0.0378731
ENSG00000260822	GS1-358P8.4	-1.02752	1.2809	0.00597625	0.0387735
ENSG00000141404	GNAL	-1.3991	0.799579	0.00611959	0.0395763
ENSG00000164107	HAND2	-2.06683	2.20629	0.00693643	0.0436088
ENSG00000197769	MAP1LC3C	-1.42053	0.592446	0.00711126	0.0444169
ENSG00000124406	ATP8A1	-1.0313	0.857775	0.00815477	0.0494036

## Sheet: Up_in_T (Down_in_Md)
		logFC	logCPM	PValue	FDR
ENSG00000180818	HOXC10	9.85951	3.60542	7.5305e-174	4.85642e-170
ENSG00000253293	HOXA10	7.16404	3.11744	2.00822e-132	8.63401e-129
ENSG00000005073	HOXA11	10.2867	2.23352	1.42223e-108	3.66879e-105
ENSG00000180806	HOXC9	6.76229	1.81918	1.0107e-90	1.86229e-87
ENSG00000122592	HOXA7	9.80707	1.76264	2.47739e-88	3.99416e-85
ENSG00000197757	HOXC6	5.88527	3.49893	6.86342e-81	9.83605e-78
ENSG00000078399	HOXA9	9.65139	1.61136	6.02349e-79	7.7691e-76
ENSG00000136944	LMX1B	4.20905	2.89402	2.49908e-71	2.93028e-68
ENSG00000104435	STMN2	6.55323	1.3877	8.69392e-61	8.62571e-58
ENSG00000123388	HOXC11	8.52882	0.535492	4.82808e-50	4.44804e-47
ENSG00000143355	LHX9	5.2712	1.49617	2.4423e-49	1.9688e-46
ENSG00000253187	HOXA10-AS	8.32927	0.351943	7.0667e-48	5.36155e-45
ENSG00000145242	EPHA5	4.40111	5.76778	1.8264e-46	1.23984e-43
ENSG00000124216	SNAI1	2.5217	6.35314	3.5145e-45	2.15857e-42
ENSG00000125538	IL1B	5.06536	0.582323	2.19225e-40	1.28526e-37
ENSG00000228630	HOTAIR	8.48148	0.490955	4.74844e-39	2.66284e-36
ENSG00000213626	LBH	1.96432	5.84357	2.04717e-37	1.05617e-34
ENSG00000134533	RERG	4.74814	1.66878	1.13239e-34	5.40945e-32
ENSG00000105991	HOXA1	5.95462	-0.141961	4.85785e-34	2.16057e-31
ENSG00000124785	NRN1	3.6322	2.37309	5.3168e-34	2.28587e-31
ENSG00000105509	HAS1	6.13706	5.0562	2.06177e-32	8.31023e-30
ENSG00000106004	HOXA5	9.30934	1.27262	1.61867e-31	6.32653e-29
ENSG00000163661	PTX3	2.72952	10.9425	4.56662e-30	1.68286e-27
ENSG00000037965	HOXC8	6.66205	3.88941	6.07956e-30	2.17817e-27
ENSG00000069122	ADGRF5	4.46201	1.98897	6.75452e-30	2.35459e-27
ENSG00000174564	IL20RB	2.596	3.6069	7.58075e-30	2.57307e-27
ENSG00000198353	HOXC4	3.26259	2.58164	8.12656e-30	2.6876e-27
ENSG00000163739	CXCL1	3.27129	1.93049	8.04228e-28	2.46975e-25
ENSG00000040731	CDH10	4.3128	0.275498	1.11997e-27	3.3594e-25
ENSG00000242516	LINC00960	3.77559	1.22161	1.33438e-25	3.66189e-23
ENSG00000157551	KCNJ15	2.47725	3.04286	5.8617e-25	1.57509e-22
ENSG00000163659	TIPARP	1.69214	7.61439	7.38648e-25	1.9443e-22
ENSG00000164318	EGFLAM	3.26864	1.31589	9.65021e-25	2.48937e-22
ENSG00000169760	NLGN1	2.25083	4.39717	2.25048e-24	5.58205e-22
ENSG00000105696	TMEM59L	2.21807	2.98247	2.97385e-24	7.23711e-22
ENSG00000144278	GALNT13	3.49314	0.623343	4.22748e-23	9.73679e-21
ENSG00000149970	CNKSR2	2.85891	3.12517	8.56141e-23	1.90388e-20
ENSG00000111981	ULBP1	1.6103	3.96888	1.52567e-21	3.16863e-19
ENSG00000275993	CH507-42P11.8	3.2638	1.09188	1.54771e-21	3.16863e-19
ENSG00000163874	ZC3H12A	2.12171	6.34791	1.92304e-21	3.87552e-19
ENSG00000130844	ZNF331	1.885	4.83271	5.81286e-21	1.11902e-18
ENSG00000168542	COL3A1	1.48371	12.1373	9.12133e-21	1.7301e-18
ENSG00000144229	THSD7B	2.5801	2.0576	2.63409e-20	4.71868e-18
ENSG00000105664	COMP	3.94259	9.70349	5.57066e-20	9.73266e-18
ENSG00000074527	NTN4	1.85082	7.48811	5.58394e-20	9.73266e-18
ENSG00000125657	TNFSF9	1.87254	3.49874	5.68553e-20	9.7776e-18
ENSG00000114315	HES1	1.33205	7.26732	6.54234e-20	1.1103e-17
ENSG00000111057	KRT18	2.25483	4.98708	7.57641e-20	1.2691e-17
ENSG00000138771	SHROOM3	2.06293	4.5962	1.6739e-19	2.73291e-17
ENSG00000128709	HOXD9	3.0688	0.192572	2.31153e-19	3.68076e-17
ENSG00000164764	SBSPON	5.02783	4.15086	2.50101e-19	3.93391e-17
ENSG00000153993	SEMA3D	2.16708	4.63415	2.90736e-19	4.46419e-17
ENSG00000134138	MEIS2	1.55082	4.91578	6.70388e-19	1.01725e-16
ENSG00000011454	RABGAP1	1.61558	7.66143	6.81817e-19	1.02257e-16
ENSG00000196569	LAMA2	1.71955	7.83873	9.93427e-19	1.47278e-16
ENSG00000187678	SPRY4	1.2938	5.08509	2.52501e-18	3.70086e-16
ENSG00000143333	RGS16	2.53209	3.47665	3.18239e-18	4.61196e-16
ENSG00000153253	SCN3A	2.34983	2.20404	4.17839e-18	5.85792e-16
ENSG00000134107	BHLHE40	1.34076	8.93458	4.81741e-18	6.68117e-16
ENSG00000173641	HSPB7	3.32895	7.87461	6.45874e-18	8.76893e-16
ENSG00000104490	NCALD	1.35678	3.63492	1.67438e-17	2.22641e-15
ENSG00000101665	SMAD7	1.33125	6.87749	1.8551e-17	2.44154e-15
ENSG00000173210	ABLIM3	1.23871	4.90447	2.05043e-17	2.67136e-15
ENSG00000176771	NCKAP5	2.56861	3.41878	2.85188e-17	3.67835e-15
ENSG00000164761	TNFRSF11B	2.55971	8.20177	2.95815e-17	3.77764e-15
ENSG00000158859	ADAMTS4	1.6114	4.67586	5.14262e-17	6.43976e-15
ENSG00000186352	ANKRD37	2.22744	3.40723	1.22861e-16	1.49497e-14
ENSG00000255112	CHMP1B	1.2537	7.28704	3.04401e-16	3.66932e-14
ENSG00000167772	ANGPTL4	2.83573	4.06107	3.58924e-16	4.24716e-14
ENSG00000163710	PCOLCE2	1.61179	6.73191	5.02521e-16	5.89228e-14
ENSG00000185215	TNFAIP2	1.49313	6.14661	1.67766e-15	1.93201e-13
ENSG00000185008	ROBO2	3.66396	2.266	1.7847e-15	2.03708e-13
ENSG00000183578	TNFAIP8L3	1.64682	4.54206	3.62749e-15	3.96503e-13
ENSG00000170525	PFKFB3	1.31297	5.48354	5.27987e-15	5.67498e-13
ENSG00000004776	HSPB6	1.32687	8.24091	6.1675e-15	6.57425e-13
ENSG00000153234	NR4A2	1.53502	7.09121	1.23525e-14	1.29531e-12
ENSG00000120156	TEK	2.43808	4.64718	1.96118e-14	2.02363e-12
ENSG00000185112	FAM43A	2.03032	5.43259	2.05473e-14	2.10333e-12
ENSG00000135919	SERPINE2	1.31638	10.2884	3.16926e-14	3.14439e-12
ENSG00000115252	PDE1A	2.65183	4.20608	3.65234e-14	3.59602e-12
ENSG00000282849	RP11-121P12.1	1.62097	2.29884	4.46841e-14	4.33335e-12
ENSG00000112541	PDE10A	2.96451	2.31353	6.56173e-14	6.26912e-12
ENSG00000109061	MYH1	4.62734	3.56709	1.01837e-13	9.51806e-12
ENSG00000119669	IRF2BPL	1.15259	6.42772	1.13906e-13	1.0494e-11
ENSG00000138639	ARHGAP24	1.00737	5.57124	1.30148e-13	1.19053e-11
ENSG00000250742	RP11-834C11.4	2.36857	3.04736	1.45348e-13	1.32021e-11
ENSG00000102802	MEDAG	1.88139	8.19351	1.53197e-13	1.37218e-11
ENSG00000131979	GCH1	2.13943	1.80734	1.56995e-13	1.3965e-11
ENSG00000108551	RASD1	2.24228	3.19982	2.26637e-13	1.94586e-11
ENSG00000196557	CACNA1H	1.86353	1.17443	2.27806e-13	1.94586e-11
ENSG00000173406	DAB1	3.51018	2.48697	3.32907e-13	2.75246e-11
ENSG00000157766	ACAN	2.31036	10.0089	3.82667e-13	3.10417e-11
ENSG00000052795	FNIP2	1.46254	5.27214	4.68985e-13	3.75713e-11
ENSG00000152137	HSPB8	1.31754	4.42591	5.48722e-13	4.36878e-11
ENSG00000188290	HES4	2.12999	1.02152	9.65805e-13	7.50419e-11
ENSG00000130477	UNC13A	2.95785	4.35464	9.72933e-13	7.5143e-11
ENSG00000184985	SORCS2	1.19044	5.86265	1.09199e-12	8.18863e-11
ENSG00000105649	RAB3A	1.47936	1.66178	1.41612e-12	1.05579e-10
ENSG00000149798	CDC42EP2	1.34156	6.19413	1.50348e-12	1.1081e-10
ENSG00000162630	B3GALT2	1.93186	1.98984	2.3724e-12	1.72877e-10
ENSG00000137331	IER3	1.20223	8.48249	2.49153e-12	1.80538e-10
ENSG00000136244	IL6	1.50767	6.81552	2.57456e-12	1.84481e-10
ENSG00000167173	C15orf39	1.12685	5.45421	4.22103e-12	2.94286e-10
ENSG00000041982	TNC	1.09652	10.4324	5.47085e-12	3.77342e-10
ENSG00000101000	PROCR	1.50899	5.40362	6.33934e-12	4.28088e-10
ENSG00000250697	CTD-2066L21.3	2.19697	0.26521	8.74302e-12	5.87331e-10
ENSG00000064042	LIMCH1	2.82654	6.3716	1.11285e-11	7.43708e-10
ENSG00000135218	CD36	2.83718	3.95829	1.21525e-11	8.07956e-10
ENSG00000177570	SAMD12	2.316	2.50588	1.40045e-11	9.21585e-10
ENSG00000170893	TRH	3.5752	3.5923	1.4427e-11	9.35073e-10
ENSG00000081052	COL4A4	1.97474	1.91171	1.68148e-11	1.07899e-09
ENSG00000013588	GPRC5A	2.4265	5.68706	1.79827e-11	1.14436e-09
ENSG00000183421	RIPK4	2.00139	2.05195	1.80109e-11	1.14436e-09
ENSG00000128596	CCDC136	1.2118	3.96573	1.95669e-11	1.23713e-09
ENSG00000120708	TGFBI	1.33119	12.5225	2.06091e-11	1.29037e-09
ENSG00000003400	CASP10	1.56422	1.40165	2.55898e-11	1.5717e-09
ENSG00000162618	ADGRL4	1.09574	4.30484	3.52329e-11	2.12353e-09
ENSG00000197632	SERPINB2	3.89513	4.24988	4.01332e-11	2.39647e-09
ENSG00000080573	COL5A3	1.47173	7.42625	4.81308e-11	2.84104e-09
ENSG00000082438	COBLL1	1.87553	5.0175	6.47661e-11	3.74598e-09
ENSG00000129465	RIPK3	1.75486	1.49836	7.52042e-11	4.33029e-09
ENSG00000138356	AOX1	1.13747	6.12579	8.1674e-11	4.6612e-09
ENSG00000177283	FZD8	1.22274	3.90341	9.29028e-11	5.20983e-09
ENSG00000109762	SNX25	1.02308	5.60032	9.37799e-11	5.23625e-09
ENSG00000263050	RP11-667K14.3	1.81387	0.125681	1.27357e-10	7.01987e-09
ENSG00000139874	SSTR1	3.41039	2.3332	2.06942e-10	1.1168e-08
ENSG00000162878	PKDCC	1.16138	4.87114	2.80571e-10	1.50783e-08
ENSG00000171223	JUNB	1.11281	9.08231	3.22725e-10	1.70595e-08
ENSG00000197921	HES5	3.78761	1.22309	3.8633e-10	2.00116e-08
ENSG00000165949	IFI27	2.28775	2.72285	3.96159e-10	2.04386e-08
ENSG00000119508	NR4A3	1.94171	5.78427	4.20174e-10	2.15913e-08
ENSG00000174804	FZD4	1.24179	6.22163	4.23269e-10	2.1664e-08
ENSG00000075223	SEMA3C	1.62006	9.51424	4.64925e-10	2.36087e-08
ENSG00000230390	LINC01048	2.86141	1.40985	4.80589e-10	2.42134e-08
ENSG00000179094	PER1	1.11218	5.88877	4.95537e-10	2.4773e-08
ENSG00000169174	PCSK9	2.93758	3.87282	4.99882e-10	2.48937e-08
ENSG00000167470	MIDN	1.32478	6.68629	6.01578e-10	2.96434e-08
ENSG00000160013	PTGIR	1.63361	3.95441	6.10716e-10	2.99506e-08
ENSG00000173451	THAP2	1.01747	3.1651	6.19133e-10	3.02484e-08
ENSG00000148926	ADM	1.3843	7.43775	8.54959e-10	4.11465e-08
ENSG00000159200	RCAN1	1.14159	6.55402	8.84373e-10	4.24039e-08
ENSG00000184232	OAF	1.31201	6.5388	9.42176e-10	4.43511e-08
ENSG00000125414	MYH2	3.21139	3.83204	1.00295e-09	4.67006e-08
ENSG00000113083	LOX	1.13715	10.8664	1.17353e-09	5.44469e-08
ENSG00000111913	FAM65B	2.4881	3.79144	1.21123e-09	5.59945e-08
ENSG00000175505	CLCF1	1.14304	4.94801	1.38986e-09	6.37951e-08
ENSG00000107984	DKK1	1.5934	6.34741	1.55568e-09	7.06522e-08
ENSG00000155966	AFF2	2.44725	4.43585	1.69553e-09	7.64648e-08
ENSG00000133107	TRPC4	1.3016	2.09338	1.92404e-09	8.61677e-08
ENSG00000111799	COL12A1	1.20888	12.1294	3.89592e-09	1.68623e-07
ENSG00000233608	TWIST2	1.83207	5.78184	3.97139e-09	1.71314e-07
ENSG00000126467	TSKS	1.77048	0.0446786	4.29633e-09	1.82885e-07
ENSG00000163364	LINC01116	1.85913	3.41273	4.48349e-09	1.896e-07
ENSG00000117525	F3	2.24578	6.20807	5.01337e-09	2.11315e-07
ENSG00000127951	FGL2	3.26436	5.34572	5.13576e-09	2.15068e-07
ENSG00000109861	CTSC	1.52014	6.16101	5.20885e-09	2.1607e-07
ENSG00000188257	PLA2G2A	3.26756	0.85144	7.00089e-09	2.85751e-07
ENSG00000197415	VEPH1	1.78011	4.70992	7.37547e-09	2.98209e-07
ENSG00000125968	ID1	1.49733	7.46512	8.50311e-09	3.41661e-07
ENSG00000003137	CYP26B1	1.53141	0.482869	9.21697e-09	3.66915e-07
ENSG00000172399	MYOZ2	1.69173	0.552952	1.02158e-08	4.02753e-07
ENSG00000198729	PPP1R14C	2.18681	1.78741	1.02421e-08	4.02753e-07
ENSG00000176697	BDNF	2.07868	4.22211	1.05071e-08	4.11918e-07
ENSG00000221818	EBF2	1.81525	5.28343	1.07348e-08	4.17041e-07
ENSG00000260604	RP1-140K8.5	3.3586	3.00761	1.11769e-08	4.31615e-07
ENSG00000080031	PTPRH	1.1342	2.08918	1.22432e-08	4.6998e-07
ENSG00000248187	RP11-184M15.1	2.03581	3.40576	1.60111e-08	6.02074e-07
ENSG00000116194	ANGPTL1	2.02179	3.27251	1.69387e-08	6.31325e-07
ENSG00000165072	MAMDC2	2.60561	4.75347	1.69848e-08	6.31325e-07
ENSG00000119771	KLHL29	1.29169	4.71569	1.73637e-08	6.43554e-07
ENSG00000144063	MALL	1.58907	3.49776	1.86645e-08	6.89785e-07
ENSG00000186847	KRT14	2.96252	4.95938	2.39824e-08	8.6889e-07
ENSG00000095752	IL11	1.37794	2.58035	2.40569e-08	8.69149e-07
ENSG00000157064	NMNAT2	1.25785	2.39783	2.73462e-08	9.78137e-07
ENSG00000176532	PRR15	2.90359	3.22463	3.34445e-08	1.16586e-06
ENSG00000109846	CRYAB	1.33815	7.55116	3.92781e-08	1.34729e-06
ENSG00000143028	SYPL2	1.09296	1.82401	4.03634e-08	1.37727e-06
ENSG00000146197	SCUBE3	2.8447	8.3009	4.18754e-08	1.42509e-06
ENSG00000036672	USP2	1.44379	2.53754	4.20655e-08	1.42779e-06
ENSG00000123610	TNFAIP6	1.84209	4.20945	4.39341e-08	1.48341e-06
ENSG00000277149	TYW1B	1.77353	1.24439	4.54398e-08	1.52626e-06
ENSG00000128567	PODXL	2.85344	6.92456	5.08012e-08	1.69311e-06
ENSG00000267519	MIR24-2	1.29002	4.65038	5.35559e-08	1.76666e-06
ENSG00000235162	C12orf75	1.13677	6.75267	5.39177e-08	1.76954e-06
ENSG00000249790	RP11-20D14.6	1.76897	1.05389	5.91878e-08	1.9181e-06
ENSG00000134830	C5AR2	1.45987	0.803699	6.15223e-08	1.98876e-06
ENSG00000213949	ITGA1	1.06075	5.57967	6.2853e-08	2.0267e-06
ENSG00000237380	HOXD-AS2	1.93142	0.627934	6.3823e-08	2.05284e-06
ENSG00000073756	PTGS2	1.37358	7.23612	6.99246e-08	2.22688e-06
ENSG00000197852	FAM212B	1.12018	4.54888	8.03753e-08	2.51622e-06
ENSG00000164112	TMEM155	1.77271	2.10658	1.036e-07	3.18151e-06
ENSG00000054967	RELT	1.061	2.33899	1.07914e-07	3.28273e-06
ENSG00000170458	CD14	1.38562	0.756522	1.6596e-07	4.88711e-06
ENSG00000145934	TENM2	2.15193	6.04395	1.87859e-07	5.49434e-06
ENSG00000169851	PCDH7	1.82229	2.1073	1.921e-07	5.59303e-06
ENSG00000233117	LINC00702	1.01503	2.46849	2.90902e-07	8.24627e-06
ENSG00000259676	RP11-343B18.2	1.42154	0.584935	2.99862e-07	8.44458e-06
ENSG00000146674	IGFBP3	1.50476	11.2264	3.48378e-07	9.684e-06
ENSG00000245848	CEBPA	1.53922	0.565639	3.56081e-07	9.87249e-06
ENSG00000123358	NR4A1	1.10199	8.99736	3.56689e-07	9.87249e-06
ENSG00000138821	SLC39A8	1.64204	3.78603	3.64283e-07	1.00611e-05
ENSG00000144655	CSRNP1	1.06282	7.28468	4.00577e-07	1.09675e-05
ENSG00000179104	TMTC2	1.26131	2.51119	4.10221e-07	1.11625e-05
ENSG00000121039	RDH10	1.67781	6.2741	4.88495e-07	1.31263e-05
ENSG00000159784	FAM131B	1.20697	1.92401	5.03145e-07	1.34918e-05
ENSG00000188153	COL4A5	1.85661	0.659187	5.62513e-07	1.49594e-05
ENSG00000141338	ABCA8	1.97437	4.75946	5.89011e-07	1.55678e-05
ENSG00000117318	ID3	1.04936	7.90836	8.41488e-07	2.13652e-05
ENSG00000151414	NEK7	1.25184	8.60503	8.98634e-07	2.26378e-05
ENSG00000112837	TBX18	1.01366	5.29871	9.61421e-07	2.41253e-05
ENSG00000240583	AQP1	3.26853	4.51802	1.05502e-06	2.63205e-05
ENSG00000064195	DLX3	3.23841	1.79695	1.1356e-06	2.80592e-05
ENSG00000111452	ADGRD1	1.90819	5.98134	1.15756e-06	2.85471e-05
ENSG00000021645	NRXN3	2.47611	2.0723	1.24194e-06	3.04535e-05
ENSG00000168994	PXDC1	1.14573	7.14493	1.47914e-06	3.53951e-05
ENSG00000175879	HOXD8	2.19101	3.02387	1.52195e-06	3.62849e-05
ENSG00000187498	COL4A1	1.30244	9.1669	1.5616e-06	3.70248e-05
ENSG00000169136	ATF5	1.3799	7.44499	1.60501e-06	3.79146e-05
ENSG00000134986	NREP	1.05294	8.06003	1.61614e-06	3.81079e-05
ENSG00000168497	SDPR	1.93608	3.4764	1.67241e-06	3.93626e-05
ENSG00000164659	KIAA1324L	1.73561	4.47041	2.06392e-06	4.75365e-05
ENSG00000155792	DEPTOR	1.13771	5.6559	2.1388e-06	4.90858e-05
ENSG00000179242	CDH4	1.73316	3.54156	2.24813e-06	5.1412e-05
ENSG00000113448	PDE4D	1.06949	3.62098	2.505e-06	5.67829e-05
ENSG00000134013	LOXL2	1.07156	9.60399	2.89213e-06	6.43648e-05
ENSG00000074590	NUAK1	1.28456	5.95069	2.94863e-06	6.53461e-05
ENSG00000198576	ARC	2.03434	1.77675	3.25471e-06	7.11514e-05
ENSG00000257261	RP11-96H19.1	1.01928	1.05939	3.40581e-06	7.39531e-05
ENSG00000155090	KLF10	1.09363	8.64802	3.87531e-06	8.30295e-05
ENSG00000137869	CYP19A1	2.60527	1.88109	4.03683e-06	8.62036e-05
ENSG00000154258	ABCA9	1.91245	3.96301	4.24329e-06	9.00164e-05
ENSG00000178726	THBD	1.18338	5.41988	4.2732e-06	9.05021e-05
ENSG00000112414	ADGRG6	1.70462	5.37006	4.29291e-06	9.07704e-05
ENSG00000073910	FRY	1.30233	3.46993	4.61909e-06	9.71893e-05
ENSG00000005020	SKAP2	1.04854	4.18027	4.76692e-06	9.99736e-05
ENSG00000102678	FGF9	2.9775	4.15581	4.7969e-06	0.000100276
ENSG00000144668	ITGA9	2.35597	1.52051	4.83827e-06	0.000100977
ENSG00000095739	BAMBI	1.12195	4.47759	8.09669e-06	0.000159681
ENSG00000126562	WNK4	2.26924	3.37244	9.46414e-06	0.00018111
ENSG00000159217	IGF2BP1	1.57201	0.458631	1.00465e-05	0.000189721
ENSG00000237438	CECR7	1.15225	0.944918	1.11236e-05	0.000209143
ENSG00000123496	IL13RA2	2.23426	1.49749	1.2008e-05	0.000223491
ENSG00000134531	EMP1	1.01471	10.1744	1.29515e-05	0.000239668
ENSG00000105835	NAMPT	1.09358	5.63179	1.31528e-05	0.00024235
ENSG00000173267	SNCG	1.11026	2.16866	1.35341e-05	0.000248311
ENSG00000172403	SYNPO2	1.29071	6.01252	1.58716e-05	0.000287113
ENSG00000183715	OPCML	3.83555	3.26032	1.6254e-05	0.000291577
ENSG00000203724	C1orf53	1.14988	0.498647	1.63531e-05	0.000292354
ENSG00000144476	ACKR3	1.31692	6.97633	1.71349e-05	0.000303998
ENSG00000225206	MIR137HG	1.69051	1.44182	1.73746e-05	0.000307404
ENSG00000183775	KCTD16	1.39279	3.34195	1.74118e-05	0.00030764
ENSG00000248429	RP11-597D13.9	1.15952	0.761064	1.7627e-05	0.000311016
ENSG00000184226	PCDH9	1.63752	3.30541	1.82415e-05	0.00032098
ENSG00000152402	GUCY1A2	1.50193	2.40745	1.83322e-05	0.000321456
ENSG00000145779	TNFAIP8	1.14778	4.89442	1.89189e-05	0.000330198
ENSG00000152953	STK32B	1.51106	4.8302	1.92321e-05	0.000334307
ENSG00000172061	LRRC15	2.36988	5.53681	2.14916e-05	0.000369106
ENSG00000141448	GATA6	1.06145	4.51055	2.24881e-05	0.000383954
ENSG00000107968	MAP3K8	1.00393	5.43889	2.26083e-05	0.000385207
ENSG00000154556	SORBS2	1.39891	5.15391	2.4852e-05	0.000417915
ENSG00000198947	DMD	1.31417	4.74062	2.54082e-05	0.000426158
ENSG00000166147	FBN1	1.09786	12.1754	2.83803e-05	0.000466305
ENSG00000187479	C11orf96	1.3416	3.71611	2.85158e-05	0.00046734
ENSG00000198682	PAPSS2	1.04726	7.30145	2.93117e-05	0.000477211
ENSG00000115232	ITGA4	1.23964	6.02812	3.07728e-05	0.000496755
ENSG00000228649	AC005682.5	1.30967	2.10453	3.08371e-05	0.000497171
ENSG00000255471	RP11-736K20.5	1.06975	1.12798	3.14661e-05	0.000504788
ENSG00000169933	FRMPD4	2.30637	2.61996	3.15969e-05	0.000505629
ENSG00000155816	FMN2	1.10462	5.49239	3.64051e-05	0.000571233
ENSG00000169432	SCN9A	1.48266	4.8885	4.4552e-05	0.000683272
ENSG00000074370	ATP2A3	1.4617	1.11583	4.55426e-05	0.000695981
ENSG00000163909	HEYL	2.59651	0.830957	5.08231e-05	0.000766686
ENSG00000109743	BST1	1.48971	6.26256	5.63867e-05	0.000838842
ENSG00000144810	COL8A1	1.23945	9.10937	5.89786e-05	0.000870374
ENSG00000139292	LGR5	2.70744	4.33843	6.30573e-05	0.000924482
ENSG00000154319	FAM167A	1.44052	2.42946	6.50835e-05	0.000948528
ENSG00000118473	SGIP1	1.55456	1.61005	7.09492e-05	0.00102475
ENSG00000184160	ADRA2C	1.26026	3.09588	8.29701e-05	0.00117858
ENSG00000138678	GPAT3	1.26996	0.437875	8.54006e-05	0.00121044
ENSG00000138829	FBN2	2.00236	6.17795	8.68675e-05	0.00122853
ENSG00000164683	HEY1	1.37145	2.23347	0.000102447	0.0014102
ENSG00000185633	NDUFA4L2	1.41247	4.02772	0.000102803	0.0014136
ENSG00000101463	SYNDIG1	1.88239	1.79452	0.000110588	0.00150939
ENSG00000148677	ANKRD1	1.63931	5.55229	0.000116542	0.00158394
ENSG00000049540	ELN	1.6277	10.5315	0.000118399	0.0016058
ENSG00000117115	PADI2	1.67232	2.02889	0.000134302	0.00177301
ENSG00000163815	CLEC3B	1.77789	3.64618	0.000136773	0.00179461
ENSG00000197142	ACSL5	1.53873	1.41901	0.00014428	0.00187806
ENSG00000129048	ACKR4	1.99028	4.3326	0.000147452	0.0019114
ENSG00000065361	ERBB3	1.312	2.29026	0.000149374	0.00192856
ENSG00000105499	PLA2G4C	1.02559	2.90141	0.000163357	0.00208819
ENSG00000164949	GEM	1.02301	4.60797	0.000169075	0.0021485
ENSG00000184408	KCND2	1.6971	4.18047	0.000171805	0.00217036
ENSG00000161249	DMKN	1.37721	3.31222	0.000173623	0.00218873
ENSG00000143850	PLEKHA6	1.13286	0.758482	0.000195173	0.00242052
ENSG00000168477	TNXB	1.64683	9.12873	0.000217033	0.00264583
ENSG00000184524	CEND1	1.00542	0.686461	0.000242944	0.00290676
ENSG00000044524	EPHA3	3.039	2.20174	0.000248599	0.00296069
ENSG00000153162	BMP6	1.71442	3.2817	0.000253763	0.0030083
ENSG00000159388	BTG2	1.11464	5.015	0.00026603	0.00313071
ENSG00000133110	POSTN	1.20189	13.3969	0.000306149	0.00352249
ENSG00000006016	CRLF1	1.6687	7.55683	0.000311945	0.00357324
ENSG00000166592	RRAD	1.03294	1.75603	0.000412884	0.00449399
ENSG00000227827	RP11-958N24.2	2.59862	1.87349	0.000466096	0.00496835
ENSG00000163453	IGFBP7	1.05375	8.82459	0.000595092	0.00614531
ENSG00000130595	TNNT3	1.52816	2.69618	0.00062048	0.00635155
ENSG00000253540	FAM86HP	1.11184	0.356011	0.000724632	0.00718394
ENSG00000125730	C3	1.15871	4.67353	0.000743939	0.00734711
ENSG00000196549	MME	1.02182	8.08336	0.000751797	0.00738514
ENSG00000106366	SERPINE1	1.01824	10.8983	0.000753614	0.00739734
ENSG00000169429	CXCL8	1.11539	1.73017	0.00078053	0.00759795
ENSG00000013293	SLC7A14	1.0822	2.31528	0.000834156	0.00802907
ENSG00000169418	NPR1	1.22515	1.74723	0.000870364	0.00828484
ENSG00000224982	TMEM233	1.14154	0.755982	0.000874809	0.00832101
ENSG00000163520	FBLN2	1.1665	9.33329	0.000886173	0.00839377
ENSG00000187699	C2orf88	1.42942	2.38708	0.000899353	0.00847943
ENSG00000184588	PDE4B	1.384	2.07816	0.000928921	0.00873904
ENSG00000123572	NRK	1.80534	4.53298	0.00119804	0.0107544
ENSG00000179348	GATA2	1.26251	2.1146	0.00122734	0.010978
ENSG00000125266	EFNB2	1.44994	1.52696	0.00124524	0.0110793
ENSG00000198948	MFAP3L	1.22926	3.94814	0.00125564	0.0111584
ENSG00000114378	HYAL1	1.41179	1.46629	0.00125777	0.0111584
ENSG00000129467	ADCY4	1.30503	3.67533	0.0015329	0.0130246
ENSG00000248441	LINC01197	1.02905	0.515481	0.00156909	0.0132796
ENSG00000229644	NAMPTP1	1.49252	1.68739	0.00160343	0.0135082
ENSG00000137877	SPTBN5	1.16592	1.99862	0.00160471	0.0135102
ENSG00000105088	OLFM2	1.37182	4.83532	0.00163939	0.0137037
ENSG00000179542	SLITRK4	1.5049	0.657364	0.00184813	0.0150964
ENSG00000269936	#N/A	1.13759	2.80268	0.00187132	0.0152568
ENSG00000182463	TSHZ2	1.04073	3.17864	0.00191743	0.0155443
ENSG00000110031	LPXN	1.00993	4.42507	0.00198903	0.0160541
ENSG00000163485	ADORA1	1.54536	2.56677	0.00206857	0.0165717
ENSG00000140323	DISP2	1.26188	0.969552	0.00215383	0.0170871
ENSG00000165449	SLC16A9	1.35518	2.14067	0.00216509	0.0171637
ENSG00000179388	EGR3	1.31452	6.11527	0.00228432	0.0179544
ENSG00000138207	RBP4	2.50551	1.78929	0.00231427	0.0181236
ENSG00000079841	RIMS1	1.39722	3.73496	0.00261747	0.0199882
ENSG00000184363	PKP3	1.08535	0.300962	0.00271215	0.0205773
ENSG00000171819	ANGPTL7	2.2541	0.971854	0.00287954	0.0216436
ENSG00000166035	LIPC	1.28992	1.39409	0.00306076	0.0227556
ENSG00000137460	FHDC1	1.02035	1.26144	0.0036609	0.0263054
ENSG00000142910	TINAGL1	1.12847	4.94908	0.0041221	0.0288995
ENSG00000225554	RP11-527D7.1	1.21883	0.520861	0.00435636	0.0302251
ENSG00000151468	CCDC3	1.85997	1.8008	0.00449849	0.0310276
ENSG00000159167	STC1	1.13102	2.73563	0.00452094	0.0310878
ENSG00000229847	EMX2OS	1.40571	4.92731	0.0049079	0.033212
ENSG00000168675	LDLRAD4	1.61984	1.1648	0.0049252	0.0333116
ENSG00000197766	CFD	1.55959	1.9474	0.00545472	0.036061
ENSG00000116183	PAPPA2	1.17416	6.05765	0.00558776	0.0367709
ENSG00000108823	SGCA	1.73583	0.372754	0.00559722	0.0368143
ENSG00000127241	MASP1	1.25014	6.69245	0.00666768	0.0423436
ENSG00000232855	AF131217.1	1.04529	2.20211	0.00668916	0.0424382
ENSG00000132205	EMILIN2	1.36763	5.49011	0.00687636	0.0433275
ENSG00000140368	PSTPIP1	1.28476	0.275728	0.00692051	0.0435418
ENSG00000175426	PCSK1	1.09727	1.86808	0.00713473	0.0445204
ENSG00000170370	EMX2	1.3633	4.2218	0.00718211	0.044708
ENSG00000143473	KCNH1	1.47752	1.09689	0.00756453	0.0465049
ENSG00000223825	DAZAP2P1	1.02327	1.16929	0.00790166	0.048187
ENSG00000161544	CYGB	1.05201	5.32569	0.00794596	0.0483886
ENSG00000170421	KRT8	1.0216	1.96492	0.00804973	0.048882
ENSG00000158050	DUSP2	1.02	4.3793	0.00817353	0.049494
