# Supplementary material for: The Bone-Forming Properties of Periosteum-Derived Cells Differ Between Harvest Sites
Source: Front Cell Dev Biol. 2020 Nov 25;8:554984. doi: 10.3389/fcell.2020.554984 (PMC7723972; doi:10.3389/fcell.2020.554984)
Supplement: Supplementary Table 4 — List of up- and downregulated genes of hPDCs obtained from mandible compared to maxillary hPDCs. [file Table_4.XLSX]

## Sheet: ALL_Diff_exp_genes
		logFC	logCPM	PValue	FDR
ENSG00000072657	TRHDE	5.46298	2.18391	2.01476e-54	2.64176e-50
ENSG00000105880	DLX5	-4.4304	1.78685	1.09932e-47	7.20712e-44
ENSG00000228221	LINC00578	2.48125	2.63674	2.58127e-32	1.12819e-28
ENSG00000079841	RIMS1	2.47753	4.67777	1.36912e-30	4.48796e-27
ENSG00000197635	DPP4	-2.4356	6.26141	1.24935e-25	2.83627e-22
ENSG00000100739	BDKRB1	-1.98252	2.64847	1.29787e-25	2.83627e-22
ENSG00000162383	SLC1A7	3.72712	2.16378	2.17853e-25	4.0807e-22
ENSG00000069011	PITX1	-3.78819	4.34858	6.66908e-25	1.09306e-21
ENSG00000006377	DLX6	-3.89329	0.157599	3.65744e-24	5.32849e-21
ENSG00000231764	DLX6-AS1	-4.07622	-0.167792	4.6485e-24	6.09512e-21
ENSG00000172061	LRRC15	-2.09884	3.31509	9.51433e-24	1.13411e-20
ENSG00000155966	AFF2	-2.32992	2.13268	6.20361e-22	6.77848e-19
ENSG00000197467	COL13A1	-2.06799	2.441	5.50591e-21	5.55335e-18
ENSG00000174564	IL20RB	2.30827	3.4605	9.60573e-21	8.99645e-18
ENSG00000211448	DIO2	3.17724	1.87359	2.63193e-19	2.30065e-16
ENSG00000137672	TRPC6	4.9279	1.0516	1.4943e-17	1.22458e-14
ENSG00000138378	STAT4	-2.1308	3.48921	1.69271e-16	1.30558e-13
ENSG00000137857	DUOX1	-2.53365	0.400931	1.82469e-16	1.32918e-13
ENSG00000172403	SYNPO2	2.04995	6.67872	1.41671e-15	9.77679e-13
ENSG00000166265	CYYR1	-4.12426	1.55198	2.18119e-15	1.42998e-12
ENSG00000213626	LBH	1.1668	5.34124	1.19708e-14	7.47434e-12
ENSG00000163453	IGFBP7	1.3784	9.14095	3.83598e-14	2.28624e-11
ENSG00000170961	HAS2	-1.25777	6.52333	5.44072e-14	3.10169e-11
ENSG00000105696	TMEM59L	1.62731	2.61847	7.20276e-14	3.93511e-11
ENSG00000162493	PDPN	-2.35264	4.49206	9.02504e-14	4.73345e-11
ENSG00000164588	HCN1	4.2947	2.50368	1.18217e-13	5.96178e-11
ENSG00000162618	ADGRL4	-1.37265	3.22751	1.43555e-13	6.97143e-11
ENSG00000197301	RP11-366L20.2	-1.66813	2.28555	1.53393e-13	7.18319e-11
ENSG00000146477	SLC22A3	5.27086	2.83902	1.78049e-13	8.05026e-11
ENSG00000185885	IFITM1	1.69516	4.71367	4.38515e-13	1.9166e-10
ENSG00000141469	SLC14A1	-2.08449	5.72705	8.04647e-13	3.4034e-10
ENSG00000198848	CES1	3.52062	1.8568	1.08527e-12	4.44691e-10
ENSG00000250056	LINC01018	1.83328	2.47974	1.90576e-12	7.57222e-10
ENSG00000164929	BAALC	-2.46788	2.43421	2.26055e-12	8.71773e-10
ENSG00000110031	LPXN	-1.47605	3.37622	3.09251e-12	1.15854e-09
ENSG00000183691	NOG	-2.211	2.83588	5.15731e-12	1.87841e-09
ENSG00000165949	IFI27	2.33174	2.85293	5.78228e-12	2.04912e-09
ENSG00000109072	VTN	2.2389	1.31631	6.71456e-12	2.31688e-09
ENSG00000166592	RRAD	1.88794	2.46335	9.75312e-12	3.23232e-09
ENSG00000003096	KLHL13	1.62192	2.79744	9.86064e-12	3.23232e-09
ENSG00000068976	PYGM	1.79875	1.05233	1.23011e-11	3.93395e-09
ENSG00000139970	RTN1	4.1762	1.90431	2.40089e-11	7.49534e-09
ENSG00000128805	ARHGAP22	-1.14739	4.25196	2.99587e-11	9.13532e-09
ENSG00000029153	ARNTL2	-1.08666	5.45542	4.11339e-11	1.22579e-08
ENSG00000099260	PALMD	2.28228	2.17755	4.87529e-11	1.42055e-08
ENSG00000248596	RP11-844P9.5	-2.43708	1.94596	5.00316e-11	1.42612e-08
ENSG00000092607	TBX15	-1.3646	5.01386	5.24426e-11	1.46304e-08
ENSG00000156103	MMP16	-1.14476	4.78465	5.44238e-11	1.48668e-08
ENSG00000163485	ADORA1	1.28339	2.47971	5.65197e-11	1.51242e-08
ENSG00000139629	GALNT6	-2.02477	2.3777	6.60933e-11	1.73323e-08
ENSG00000145431	PDGFC	-1.06243	6.00511	8.04416e-11	2.06814e-08
ENSG00000130584	ZBTB46	1.84548	1.20518	8.55803e-11	2.12658e-08
ENSG00000144648	ACKR2	2.5323	0.521349	8.59584e-11	2.12658e-08
ENSG00000125730	C3	2.78349	6.04712	9.50161e-11	2.30713e-08
ENSG00000187699	C2orf88	-1.75198	1.01597	1.03984e-10	2.47898e-08
ENSG00000169432	SCN9A	2.03568	5.40328	1.13035e-10	2.64663e-08
ENSG00000231924	PSG1	1.66648	1.61536	1.23626e-10	2.84382e-08
ENSG00000112782	CLIC5	6.11413	3.60932	2.23256e-10	5.04713e-08
ENSG00000153976	HS3ST3A1	-1.43418	2.327	2.72091e-10	6.04689e-08
ENSG00000125965	GDF5	-2.74501	4.44132	4.16045e-10	9.09197e-08
ENSG00000197594	ENPP1	-1.39589	5.93981	8.60337e-10	1.8493e-07
ENSG00000140545	MFGE8	1.36224	9.74828	9.30244e-10	1.96732e-07
ENSG00000186854	TRABD2A	-1.33071	2.14034	9.74263e-10	2.0277e-07
ENSG00000183196	CHST6	-2.24065	1.55638	1.18078e-09	2.41913e-07
ENSG00000225177	RP11-390P2.4	-1.37283	2.63297	1.34242e-09	2.70797e-07
ENSG00000079215	SLC1A3	-1.30179	2.93617	1.38305e-09	2.74766e-07
ENSG00000173917	HOXB2	-1.88017	0.950407	1.42447e-09	2.78771e-07
ENSG00000154153	FAM134B	2.09661	1.7318	1.54519e-09	2.97948e-07
ENSG00000108679	LGALS3BP	1.11941	7.83415	2.66222e-09	5.059e-07
ENSG00000185633	NDUFA4L2	1.65375	4.2979	3.66458e-09	6.86428e-07
ENSG00000218336	TENM3	-2.0917	7.07497	3.73131e-09	6.89084e-07
ENSG00000081052	COL4A4	3.86258	3.63813	4.62049e-09	8.41443e-07
ENSG00000099994	SUSD2	2.42006	3.51879	5.60425e-09	1.00662e-06
ENSG00000028277	POU2F2	-2.02366	1.16978	5.76891e-09	1.02219e-06
ENSG00000171044	XKR6	1.7825	0.156188	6.68617e-09	1.14778e-06
ENSG00000163814	CDCP1	-2.87696	1.8465	7.47716e-09	1.25693e-06
ENSG00000183840	GPR39	-1.27026	1.88687	7.78771e-09	1.29256e-06
ENSG00000002745	WNT16	-2.43426	1.25322	8.08887e-09	1.3094e-06
ENSG00000180573	HIST1H2AC	1.10735	3.85716	9.12957e-09	1.44225e-06
ENSG00000079931	MOXD1	-1.52127	7.45836	9.37676e-09	1.46294e-06
ENSG00000183111	ARHGEF37	1.47105	3.16581	9.48368e-09	1.46294e-06
ENSG00000077157	PPP1R12B	1.35845	5.28642	1.31307e-08	1.99852e-06
ENSG00000125657	TNFSF9	1.59711	3.38124	1.32605e-08	1.99852e-06
ENSG00000166106	ADAMTS15	1.64592	4.38418	1.6901e-08	2.48996e-06
ENSG00000132470	ITGB4	5.08532	4.02645	1.7703e-08	2.57913e-06
ENSG00000139304	PTPRQ	1.14782	2.65774	2.10508e-08	3.03317e-06
ENSG00000167772	ANGPTL4	1.30968	2.93999	2.43168e-08	3.42841e-06
ENSG00000184792	OSBP2	-2.06842	1.8429	2.50233e-08	3.49049e-06
ENSG00000138347	MYPN	-1.90737	1.33861	2.57033e-08	3.53084e-06
ENSG00000164764	SBSPON	4.14688	3.40487	2.58511e-08	3.53084e-06
ENSG00000166341	DCHS1	-1.76144	3.98047	2.84535e-08	3.8369e-06
ENSG00000134602	STK26	-1.43032	2.63968	2.8765e-08	3.8369e-06
ENSG00000196460	RFX8	-1.32576	2.98286	2.89698e-08	3.8369e-06
ENSG00000013588	GPRC5A	2.16193	5.5591	3.19355e-08	4.18738e-06
ENSG00000111186	WNT5B	-1.16948	6.1055	4.50788e-08	5.84098e-06
ENSG00000196549	MME	-1.81885	6.93774	4.54378e-08	5.84098e-06
ENSG00000143127	ITGA10	-2.32476	4.63275	4.90621e-08	6.24565e-06
ENSG00000169760	NLGN1	1.3045	3.76341	5.55087e-08	6.99836e-06
ENSG00000008394	MGST1	1.58756	7.39941	5.61054e-08	7.00623e-06
ENSG00000197766	CFD	2.51266	2.79976	5.70711e-08	7.05959e-06
ENSG00000182985	CADM1	-3.09574	4.4757	5.89945e-08	7.2293e-06
ENSG00000256268	RP11-221N13.3	-1.41356	0.774717	5.95826e-08	7.23376e-06
ENSG00000130702	LAMA5	1.00489	5.07107	6.1575e-08	7.40708e-06
ENSG00000111728	ST8SIA1	-1.1208	2.51389	7.02726e-08	8.30104e-06
ENSG00000188153	COL4A5	2.61891	1.34058	7.43878e-08	8.70869e-06
ENSG00000130052	STARD8	-2.12751	2.12619	8.10579e-08	9.37536e-06
ENSG00000140511	HAPLN3	1.0864	5.11795	9.2868e-08	1.05886e-05
ENSG00000136869	TLR4	1.06973	5.45813	1.09318e-07	1.21473e-05
ENSG00000246273	SBF2-AS1	1.54013	4.18052	1.10255e-07	1.21484e-05
ENSG00000127951	FGL2	2.67696	4.91599	1.17053e-07	1.279e-05
ENSG00000241644	INMT	2.84211	4.39158	1.2535e-07	1.35834e-05
ENSG00000060718	COL11A1	-1.7618	8.32266	1.34762e-07	1.43658e-05
ENSG00000178882	RFLNA	-2.79154	1.93848	1.40805e-07	1.47699e-05
ENSG00000126860	EVI2A	-2.52261	3.71975	1.49755e-07	1.5584e-05
ENSG00000205213	LGR4	-1.46333	6.37442	1.51957e-07	1.56887e-05
ENSG00000103196	CRISPLD2	-1.44258	5.19157	1.6411e-07	1.6811e-05
ENSG00000156299	TIAM1	-1.16456	3.52138	1.66363e-07	1.69097e-05
ENSG00000150551	LYPD1	-3.22172	1.82497	1.97297e-07	1.98997e-05
ENSG00000246100	LINC00900	-1.38545	1.29471	2.02364e-07	2.0255e-05
ENSG00000106538	RARRES2	1.8637	5.10074	2.14684e-07	2.13253e-05
ENSG00000151025	GPR158	-1.42435	0.393747	2.21778e-07	2.18643e-05
ENSG00000177822	AC108142.1	-2.13703	2.65937	2.45804e-07	2.40521e-05
ENSG00000198948	MFAP3L	1.68769	4.37189	3.10779e-07	2.99582e-05
ENSG00000158406	HIST1H4H	1.38554	0.650377	3.13016e-07	2.99582e-05
ENSG00000187244	BCAM	1.00917	5.06114	3.51481e-07	3.33958e-05
ENSG00000158023	WDR66	-1.32706	1.07504	3.54507e-07	3.3441e-05
ENSG00000163618	CADPS	-1.59562	2.19175	3.6392e-07	3.40837e-05
ENSG00000143850	PLEKHA6	1.42139	1.0494	3.72548e-07	3.46443e-05
ENSG00000115828	QPCT	-1.29421	3.12187	3.76766e-07	3.47898e-05
ENSG00000176597	B3GNT5	-1.80674	1.43458	4.069e-07	3.73096e-05
ENSG00000113739	STC2	-1.15822	8.25798	4.37505e-07	3.98373e-05
ENSG00000099365	STX1B	-1.29366	1.33541	5.01203e-07	4.47059e-05
ENSG00000142621	FHAD1	-2.61798	2.12738	5.09288e-07	4.51201e-05
ENSG00000158560	DYNC1I1	-1.56071	1.1257	5.53994e-07	4.86497e-05
ENSG00000131389	SLC6A6	1.20817	6.79417	5.60258e-07	4.86497e-05
ENSG00000129667	RHBDF2	-1.38625	1.28272	5.76768e-07	4.97539e-05
ENSG00000223930	RP11-33A14.1	1.32055	2.81675	6.5248e-07	5.59171e-05
ENSG00000134198	TSPAN2	1.35976	2.61514	6.86607e-07	5.84597e-05
ENSG00000170525	PFKFB3	1.07689	5.41098	7.05119e-07	5.94619e-05
ENSG00000110693	SOX6	-1.55075	1.9775	7.07447e-07	5.94619e-05
ENSG00000137941	TTLL7	-1.00377	3.35279	7.1477e-07	5.96947e-05
ENSG00000164604	GPR85	-1.17692	1.4799	7.2647e-07	6.02878e-05
ENSG00000168685	IL7R	1.28996	4.35158	7.55569e-07	6.22346e-05
ENSG00000151617	EDNRA	1.83646	3.9477	7.62374e-07	6.22346e-05
ENSG00000160255	ITGB2	-2.37572	3.05635	7.64167e-07	6.22346e-05
ENSG00000105894	PTN	-1.80935	2.87451	8.18344e-07	6.62353e-05
ENSG00000157445	CACNA2D3	1.98414	2.8145	8.47803e-07	6.81987e-05
ENSG00000198598	MMP17	-1.01562	3.87609	8.59795e-07	6.87417e-05
ENSG00000210154	MT-TD	1.29546	2.47071	8.66883e-07	6.88883e-05
ENSG00000138771	SHROOM3	1.51284	4.26315	9.14257e-07	7.22153e-05
ENSG00000102755	FLT1	1.97316	2.98542	9.42487e-07	7.39993e-05
ENSG00000075275	CELSR1	-2.22416	1.78276	9.50834e-07	7.42103e-05
ENSG00000088538	DOCK3	1.95715	1.31161	9.67045e-07	7.50289e-05
ENSG00000145681	HAPLN1	-1.6551	6.68925	1.00604e-06	7.75956e-05
ENSG00000124749	COL21A1	1.65417	6.23363	1.0468e-06	7.94705e-05
ENSG00000139364	TMEM132B	2.26494	2.68898	1.04854e-06	7.94705e-05
ENSG00000163032	VSNL1	-1.66609	0.873079	1.10026e-06	8.29117e-05
ENSG00000117595	IRF6	-1.35831	2.58382	1.18283e-06	8.81208e-05
ENSG00000057657	PRDM1	-2.01593	0.870125	1.25258e-06	9.27899e-05
ENSG00000143416	SELENBP1	1.40328	4.4123	1.33536e-06	9.83664e-05
ENSG00000125740	FOSB	1.03947	9.03495	1.37562e-06	0.000100766
ENSG00000197046	SIGLEC15	-1.36389	1.17653	1.59008e-06	0.000115188
ENSG00000169071	ROR2	-1.50013	3.4832	1.64363e-06	0.000118413
ENSG00000128578	STRIP2	-1.33173	3.31285	1.67516e-06	0.000120026
ENSG00000115339	GALNT3	-2.39016	1.37571	1.73751e-06	0.000123147
ENSG00000270069	MIR222HG	-1.05725	2.9733	1.75255e-06	0.000123545
ENSG00000152689	RASGRP3	1.47267	1.28971	1.92911e-06	0.000134545
ENSG00000064655	EYA2	-1.4686	4.23675	2.10452e-06	0.000146002
ENSG00000138829	FBN2	1.80407	6.11407	2.17929e-06	0.000150164
ENSG00000164619	BMPER	-1.26865	4.81659	2.18741e-06	0.000150164
ENSG00000183087	GAS6	-1.1866	8.6132	2.26734e-06	0.00015484
ENSG00000260230	FRRS1L	1.44393	1.58191	2.38418e-06	0.000161141
ENSG00000167642	SPINT2	2.23023	0.951761	2.43765e-06	0.00016391
ENSG00000228495	LINC01013	2.09262	1.36932	2.51182e-06	0.000168035
ENSG00000231528	FAM225A	-1.20308	0.964426	2.56652e-06	0.000170824
ENSG00000255364	RP11-94A24.1	-1.61024	2.41781	2.74151e-06	0.000181549
ENSG00000159388	BTG2	1.39639	5.30447	2.77499e-06	0.000182843
ENSG00000061455	PRDM6	2.39221	2.39975	2.79668e-06	0.000183351
ENSG00000175899	A2M	3.15714	6.75849	3.01792e-06	0.000196871
ENSG00000144354	CDCA7	-1.07282	1.7838	3.45531e-06	0.000224287
ENSG00000169136	ATF5	1.34237	7.50839	3.51282e-06	0.000226767
ENSG00000171791	BCL2	-1.08241	3.63432	3.60072e-06	0.000230305
ENSG00000230838	LINC01614	-3.02328	1.29588	3.63566e-06	0.000231411
ENSG00000173376	NDNF	-1.50553	2.35868	3.98335e-06	0.000251104
ENSG00000140459	CYP11A1	1.18964	0.9574	4.13654e-06	0.000259513
ENSG00000155792	DEPTOR	1.57603	6.06058	4.23554e-06	0.000264459
ENSG00000075218	GTSE1	-1.21915	3.33561	4.38179e-06	0.000272294
ENSG00000164932	CTHRC1	-1.28363	5.21508	4.71079e-06	0.00028999
ENSG00000198753	PLXNB3	-1.28384	2.50156	4.80318e-06	0.000291571
ENSG00000174469	CNTNAP2	-1.54312	3.5524	4.92566e-06	0.000297628
ENSG00000112182	BACH2	-1.54578	0.819528	5.02286e-06	0.00030073
ENSG00000116106	EPHA4	-1.42297	3.71373	5.20289e-06	0.000310092
ENSG00000237438	CECR7	1.36708	1.18467	5.282e-06	0.000312587
ENSG00000073282	TP63	-1.40261	0.83754	5.51194e-06	0.000324092
ENSG00000162409	PRKAA2	1.1499	1.43363	5.78697e-06	0.000336953
ENSG00000138395	CDK15	-1.20403	3.78663	5.80776e-06	0.000336953
ENSG00000157554	ERG	-1.60987	3.81824	5.9276e-06	0.000342391
ENSG00000054356	PTPRN	-1.36453	2.70878	6.24394e-06	0.000357513
ENSG00000254343	RP11-760H22.2	1.80122	2.23609	6.49143e-06	0.000370068
ENSG00000233901	LINC01503	1.4799	3.94293	6.52802e-06	0.000370543
ENSG00000246430	LINC00968	1.83857	4.98521	6.57064e-06	0.000371354
ENSG00000117115	PADI2	3.36237	3.52206	6.97649e-06	0.0003926
ENSG00000102445	RUBCNL	-1.58372	1.50318	7.43258e-06	0.000414706
ENSG00000144730	IL17RD	-1.49085	4.6289	7.63286e-06	0.000422287
ENSG00000189410	SH2D5	-1.41211	2.51294	7.68475e-06	0.000422679
ENSG00000278291	RP11-172H24.4	-1.42177	0.947375	7.70442e-06	0.000422679
ENSG00000121005	CRISPLD1	-2.58278	1.96048	8.35984e-06	0.000454831
ENSG00000231187	RP11-38L15.3	1.36838	0.148116	8.7618e-06	0.00047473
ENSG00000153707	PTPRD	-1.77843	3.68275	9.13077e-06	0.000492686
ENSG00000204442	FAM155A	-1.42076	2.01016	9.45049e-06	0.000503719
ENSG00000164056	SPRY1	1.6836	1.90905	9.50712e-06	0.000504686
ENSG00000178235	SLITRK1	1.95785	0.81865	9.60192e-06	0.000507663
ENSG00000196562	SULF2	-1.0833	6.26788	1.04393e-05	0.000547522
ENSG00000129173	E2F8	-1.30192	1.31914	1.09155e-05	0.000567952
ENSG00000205221	VIT	2.52808	6.31782	1.12313e-05	0.00057978
ENSG00000140450	ARRDC4	1.01459	6.1165	1.12776e-05	0.000579887
ENSG00000082438	COBLL1	1.57468	4.87737	1.14137e-05	0.000584594
ENSG00000225968	ELFN1	-1.13017	3.48262	1.15047e-05	0.000586963
ENSG00000124216	SNAI1	1.37558	5.5386	1.1692e-05	0.000594209
ENSG00000175352	NRIP3	-1.2869	2.3418	1.27643e-05	0.000641245
ENSG00000182585	EPGN	-1.82209	1.77365	1.28437e-05	0.000642774
ENSG00000162772	ATF3	1.35212	6.58125	1.29891e-05	0.000645126
ENSG00000135605	TEC	-1.08054	1.25727	1.31898e-05	0.000650317
ENSG00000204103	MAFB	-1.85527	3.64117	1.35942e-05	0.000665104
ENSG00000136014	USP44	1.67314	0.145249	1.36875e-05	0.000665323
ENSG00000136111	TBC1D4	-1.08932	4.61811	1.37002e-05	0.000665323
ENSG00000154310	TNIK	-1.17669	1.63559	1.85497e-05	0.000874906
ENSG00000151789	ZNF385D	-1.13881	3.40353	1.86358e-05	0.000875816
ENSG00000165480	SKA3	-1.13107	2.93894	2.2203e-05	0.00103112
ENSG00000109846	CRYAB	1.08178	7.4619	2.2255e-05	0.00103112
ENSG00000121039	RDH10	1.84193	6.48931	2.2592e-05	0.00104301
ENSG00000188921	HACD4	-1.02482	4.11083	2.28298e-05	0.00104301
ENSG00000178878	APOLD1	-1.15312	3.11822	2.35305e-05	0.00107129
ENSG00000243742	RPLP0P2	-1.07894	2.10716	2.36183e-05	0.00107157
ENSG00000123700	KCNJ2	-1.39793	2.55786	2.41843e-05	0.00108598
ENSG00000141338	ABCA8	1.52574	4.50769	2.45351e-05	0.00109797
ENSG00000136205	TNS3	1.1325	7.32646	2.53139e-05	0.00112896
ENSG00000050628	PTGER3	1.9273	0.908033	2.60645e-05	0.0011563
ENSG00000137872	SEMA6D	1.65925	3.00806	2.61032e-05	0.0011563
ENSG00000115252	PDE1A	1.44365	3.33675	2.74057e-05	0.00120585
ENSG00000108823	SGCA	2.66871	1.19387	2.7867e-05	0.00122205
ENSG00000104998	IL27RA	-1.59472	1.28906	2.89741e-05	0.00125869
ENSG00000267519	MIR24-2	1.22327	4.69537	2.99572e-05	0.0012943
ENSG00000197872	FAM49A	-1.49429	2.47402	3.00081e-05	0.0012943
ENSG00000168955	TM4SF20	2.98951	2.22032	3.06765e-05	0.00131448
ENSG00000110436	SLC1A2	-1.59299	1.28367	3.13246e-05	0.00133788
ENSG00000116675	DNAJC6	1.45853	2.04105	3.32373e-05	0.00139682
ENSG00000170500	LONRF2	1.56184	0.754501	3.38051e-05	0.00140715
ENSG00000111057	KRT18	3.70453	6.35872	3.39845e-05	0.00141014
ENSG00000197142	ACSL5	1.47977	1.48597	3.45243e-05	0.00142802
ENSG00000143248	RGS5	2.25816	2.11554	3.47295e-05	0.00143199
ENSG00000143228	NUF2	-1.02719	3.38854	3.73519e-05	0.00153049
ENSG00000176842	IRX5	-1.27772	2.9693	3.82701e-05	0.00156323
ENSG00000110723	EXPH5	2.66984	1.8631	3.85565e-05	0.00157004
ENSG00000170989	S1PR1	-2.04092	2.01322	3.90277e-05	0.00157942
ENSG00000240583	AQP1	2.09852	3.61044	3.93094e-05	0.00158592
ENSG00000053747	LAMA3	-1.35243	4.08738	3.98211e-05	0.00160164
ENSG00000215910	C1orf167	1.33578	0.409043	4.14464e-05	0.00166191
ENSG00000118193	KIF14	-1.092	3.65674	4.19554e-05	0.00167719
ENSG00000163145	C1QTNF7	1.73456	0.588264	4.27889e-05	0.00169861
ENSG00000138356	AOX1	1.26077	6.30262	4.61377e-05	0.00180957
ENSG00000196557	CACNA1H	2.73951	1.9562	4.65392e-05	0.00181094
ENSG00000173212	MAB21L3	1.21761	0.168928	4.65441e-05	0.00181094
ENSG00000182118	FAM89A	-1.25024	1.4191	4.75614e-05	0.0018396
ENSG00000011347	SYT7	-1.14546	4.23886	4.79712e-05	0.00184999
ENSG00000118276	B4GALT6	-1.0211	2.97183	4.8701e-05	0.00186716
ENSG00000132840	BHMT2	1.07146	3.80252	4.90345e-05	0.00187446
ENSG00000144821	MYH15	1.58123	3.17082	4.93764e-05	0.00188204
ENSG00000126787	DLGAP5	-1.12355	4.60317	4.97964e-05	0.00189255
ENSG00000147257	GPC3	3.05869	3.15491	5.16447e-05	0.00195149
ENSG00000180914	OXTR	1.99412	6.31668	5.21735e-05	0.0019658
ENSG00000255310	AF131215.2	1.56499	0.698121	5.31002e-05	0.00198928
ENSG00000138182	KIF20B	-1.05709	4.46186	5.44142e-05	0.0020327
ENSG00000128340	RAC2	-1.43865	1.44262	5.76237e-05	0.00212834
ENSG00000170412	GPRC5C	1.49164	1.46938	6.34285e-05	0.00232311
ENSG00000092295	TGM1	1.59072	1.63174	6.65078e-05	0.00242236
ENSG00000118473	SGIP1	1.14582	1.42598	6.85471e-05	0.00248284
ENSG00000115468	EFHD1	2.35114	3.08208	6.98588e-05	0.00251944
ENSG00000099194	SCD	-1.06289	7.72224	6.99418e-05	0.00251944
ENSG00000078401	EDN1	1.39918	2.83152	7.10046e-05	0.00254375
ENSG00000248441	LINC01197	2.27787	1.49968	8.06223e-05	0.0028341
ENSG00000121211	MND1	-1.00679	1.0248	8.35734e-05	0.00292999
ENSG00000172927	MYEOV	-1.06663	0.644161	8.66603e-05	0.00302205
ENSG00000234810	RP11-90C4.1	1.71255	1.86267	9.26033e-05	0.0031953
ENSG00000184349	EFNA5	-1.38301	3.05541	9.41691e-05	0.0032408
ENSG00000198807	PAX9	2.56434	4.06532	9.72116e-05	0.00331937
ENSG00000109610	SOD3	1.47262	5.32087	0.000100822	0.00342482
ENSG00000020633	RUNX3	-2.6717	1.3062	0.00010388	0.00350146
ENSG00000137877	SPTBN5	-1.59943	0.864158	0.000105359	0.0035412
ENSG00000236432	AC097662.2	1.01507	0.518872	0.000105599	0.0035412
ENSG00000138449	SLC40A1	1.29589	3.48924	0.000106644	0.00355806
ENSG00000164761	TNFRSF11B	1.3071	7.30339	0.000108858	0.00361352
ENSG00000154736	ADAMTS5	1.24996	6.19597	0.000109509	0.00362595
ENSG00000165084	C8orf34	1.65389	0.617783	0.0001111	0.00366937
ENSG00000105649	RAB3A	1.16376	1.54307	0.000113658	0.00372572
ENSG00000172201	ID4	1.02172	6.47352	0.000116695	0.00380624
ENSG00000165072	MAMDC2	2.61216	4.85191	0.000119982	0.00390373
ENSG00000100767	PAPLN	1.22466	2.0153	0.000122118	0.00394386
ENSG00000128262	POM121L9P	1.44689	2.0464	0.000138421	0.00438399
ENSG00000170745	KCNS3	-1.44395	2.06766	0.000145657	0.00455812
ENSG00000245812	RP11-175K6.1	1.31109	2.05997	0.000148378	0.00462121
ENSG00000186352	ANKRD37	2.21316	3.48753	0.00015603	0.00482514
ENSG00000073910	FRY	1.00801	3.36187	0.000157211	0.00483843
ENSG00000169418	NPR1	1.49881	2.03339	0.000157662	0.00483843
ENSG00000117650	NEK2	-1.0972	2.90785	0.000159459	0.00487373
ENSG00000072571	HMMR	-1.02791	3.89769	0.000159853	0.00487441
ENSG00000164136	IL15	1.0091	1.65483	0.000160296	0.00487656
ENSG00000091844	RGS17	-1.61583	1.2325	0.000167667	0.00505391
ENSG00000118257	NRP2	-1.56493	6.61531	0.000183261	0.00547362
ENSG00000250305	KIAA1456	1.31864	2.22968	0.000189371	0.00563045
ENSG00000171208	NETO2	-1.55338	2.46089	0.000190126	0.00564012
ENSG00000188290	HES4	1.20792	0.470569	0.000195685	0.00575296
ENSG00000188385	JAKMIP3	1.13086	0.617726	0.000203531	0.00592244
ENSG00000101938	CHRDL1	1.396	7.29837	0.000204611	0.00592244
ENSG00000156113	KCNMA1	-1.11802	7.4678	0.000210703	0.00607194
ENSG00000164142	FAM160A1	-1.24162	0.686635	0.000214672	0.00614581
ENSG00000115556	PLCD4	-1.28421	2.30912	0.000222119	0.00633135
ENSG00000106123	EPHB6	2.51029	1.97434	0.00023418	0.00653312
ENSG00000064195	DLX3	1.98787	0.89224	0.000235039	0.00654316
ENSG00000180447	GAS1	-1.14636	6.85708	0.000242386	0.00671916
ENSG00000163053	SLC16A14	1.06403	0.386151	0.000253335	0.00697507
ENSG00000259676	RP11-343B18.2	1.1555	0.50818	0.000253745	0.00697507
ENSG00000171345	KRT19	-1.17783	5.77302	0.000261041	0.00713077
ENSG00000146950	SHROOM2	-2.39277	1.39078	0.000265154	0.00722805
ENSG00000006118	TMEM132A	-1.22653	3.22597	0.000273361	0.00742094
ENSG00000233117	LINC00702	-1.1426	1.5349	0.000274243	0.00742948
ENSG00000113805	CNTN3	-1.58339	4.44418	0.00027553	0.00743438
ENSG00000123572	NRK	-1.50442	2.90806	0.000278528	0.00749614
ENSG00000181195	PENK	2.36561	7.4472	0.000279866	0.00750429
ENSG00000074181	NOTCH3	1.08864	7.29089	0.000282106	0.00754893
ENSG00000137975	CLCA2	1.98641	1.4124	0.000284849	0.00759133
ENSG00000228035	RP4-663N10.1	1.14027	1.31062	0.000292987	0.00774525
ENSG00000135451	TROAP	-1.05733	2.96863	0.000317096	0.0082332
ENSG00000154319	FAM167A	-1.43333	1.14132	0.000324344	0.00833882
ENSG00000154783	FGD5	-2.46325	2.43975	0.00034819	0.00877975
ENSG00000156466	GDF6	2.02316	3.83902	0.000395525	0.00966958
ENSG00000099998	GGT5	1.12092	4.33641	0.000396352	0.00966958
ENSG00000101680	LAMA1	-1.07123	4.32987	0.000398087	0.00968409
ENSG00000104332	SFRP1	1.67902	6.65248	0.000423956	0.0101116
ENSG00000214688	C10orf105	2.19505	0.892019	0.000433805	0.0102618
ENSG00000166816	LDHD	-1.09478	0.469037	0.000434358	0.0102618
ENSG00000119714	GPR68	-1.22133	3.22562	0.000470278	0.0108181
ENSG00000185008	ROBO2	2.52049	1.37464	0.00047339	0.0108594
ENSG00000113319	RASGRF2	2.63114	2.26255	0.000473734	0.0108594
ENSG00000133687	TMTC1	1.22425	7.78774	0.000487989	0.0111472
ENSG00000062038	CDH3	3.10183	2.50074	0.000511992	0.0116347
ENSG00000124107	SLPI	2.48695	0.965136	0.000538149	0.0120619
ENSG00000167244	IGF2	2.05189	7.12858	0.000556139	0.0123957
ENSG00000149294	NCAM1	-3.09127	3.47306	0.000560443	0.0124551
ENSG00000101695	RNF125	-1.35104	1.82263	0.000568397	0.012595
ENSG00000087494	PTHLH	1.09539	1.53083	0.000569436	0.012595
ENSG00000130751	NPAS1	1.22358	2.19658	0.000578195	0.0126879
ENSG00000135480	KRT7	1.45785	7.50189	0.000578656	0.0126879
ENSG00000133401	PDZD2	-1.91767	0.871206	0.000590011	0.0129013
ENSG00000186088	GSAP	-1.16533	2.48461	0.000595811	0.0129772
ENSG00000164220	F2RL2	1.24286	5.65449	0.000605684	0.0131052
ENSG00000162407	PLPP3	1.02327	10.6612	0.000606704	0.0131056
ENSG00000186377	CYP4X1	1.67366	0.799299	0.000636616	0.0136617
ENSG00000188783	PRELP	1.42146	6.33993	0.000659155	0.0140306
ENSG00000168497	SDPR	2.31422	3.87256	0.00067193	0.0142332
ENSG00000130775	THEMIS2	-1.41692	1.02872	0.000674307	0.0142515
ENSG00000123500	COL10A1	1.22424	1.58036	0.000700273	0.0146912
ENSG00000117525	F3	1.51249	5.72265	0.000718801	0.0150318
ENSG00000039068	CDH1	2.54533	3.39601	0.000771517	0.0159813
ENSG00000012171	SEMA3B	1.00394	5.74417	0.000805463	0.0164762
ENSG00000124406	ATP8A1	-1.21176	0.88075	0.000834033	0.0169548
ENSG00000197077	KIAA1671	1.20113	5.19697	0.000843736	0.017099
ENSG00000124374	PAIP2B	-1.00537	0.306201	0.000868665	0.0174425
ENSG00000175928	LRRN1	-2.94401	1.19787	0.000870449	0.0174516
ENSG00000134463	ECHDC3	1.08206	1.88637	0.000892061	0.0177761
ENSG00000170577	SIX2	1.24401	4.94443	0.000933566	0.0184074
ENSG00000175745	NR2F1	1.07605	5.10063	0.0009432	0.0185373
ENSG00000126803	HSPA2	1.20359	2.64386	0.000949858	0.0186166
ENSG00000176771	NCKAP5	-1.3182	1.25416	0.000970155	0.0189578
ENSG00000225684	FAM225B	-1.0014	0.848823	0.000998111	0.01924
ENSG00000151640	DPYSL4	1.27816	2.91768	0.00102168	0.0195608
ENSG00000106025	TSPAN12	1.35265	0.944939	0.00102745	0.0196098
ENSG00000087303	NID2	1.30002	7.84773	0.00103665	0.0197567
ENSG00000259146	RP1-261D10.2	1.07536	1.72533	0.0010562	0.0200709
ENSG00000170681	MURC	-1.02671	1.74424	0.00109549	0.0204326
ENSG00000108551	RASD1	1.32353	2.59829	0.00111955	0.020822
ENSG00000163874	ZC3H12A	1.02562	5.62228	0.00118999	0.0217313
ENSG00000245067	IGFBP7-AS1	1.39013	0.394271	0.00119314	0.0217586
ENSG00000280219	RP11-752L20.3	1.0823	0.79309	0.00122268	0.0220892
ENSG00000105976	MET	-1.07786	7.10207	0.00122411	0.0220892
ENSG00000261786	RP4-555D20.2	-1.05369	3.43773	0.00122605	0.0220892
ENSG00000179750	APOBEC3B	-1.02727	1.18205	0.00124629	0.02236
ENSG00000117594	HSD11B1	1.37637	1.27344	0.00125942	0.0224534
ENSG00000156049	GNA14	1.39055	1.58824	0.0012877	0.0227245
ENSG00000116678	LEPR	1.48619	7.71071	0.00129985	0.0228529
ENSG00000182752	PAPPA	1.11004	7.1588	0.0013002	0.0228529
ENSG00000102760	RGCC	-1.35591	0.954056	0.00135608	0.0236378
ENSG00000041353	RAB27B	-1.73688	1.28726	0.00139341	0.0240084
ENSG00000114541	FRMD4B	-1.40598	1.6805	0.00139945	0.0240808
ENSG00000198576	ARC	1.32582	1.36207	0.00144024	0.0246026
ENSG00000124191	TOX2	-1.589	2.33668	0.00145343	0.0247259
ENSG00000035664	DAPK2	1.06379	4.0301	0.0015693	0.0264482
ENSG00000144837	PLA1A	1.77838	1.7535	0.00158617	0.0266744
ENSG00000095637	SORBS1	1.40229	0.162613	0.00159687	0.0268094
ENSG00000260604	RP1-140K8.5	1.33047	1.45309	0.0016023	0.0268662
ENSG00000109472	CPE	1.04117	7.32872	0.00166418	0.0278326
ENSG00000212724	KRTAP2-3	-1.44829	1.24375	0.00167205	0.0279285
ENSG00000130487	KLHDC7B	1.39106	1.32269	0.00169415	0.0281187
ENSG00000157601	MX1	-1.14607	3.21657	0.00180015	0.0294676
ENSG00000168621	GDNF	-1.09773	3.24861	0.00181272	0.0295627
ENSG00000076706	MCAM	-1.54355	3.04358	0.00185445	0.0300299
ENSG00000163909	HEYL	1.82232	0.36881	0.00185511	0.0300299
ENSG00000169126	ARMC4	-1.15357	1.08563	0.00186263	0.030083
ENSG00000148344	PTGES	1.14402	5.86159	0.00186298	0.030083
ENSG00000135678	CPM	1.79397	2.55069	0.00191788	0.0306523
ENSG00000122035	RASL11A	1.23176	1.16576	0.00193198	0.0306775
ENSG00000196616	ADH1B	1.9747	5.61297	0.00200966	0.0314823
ENSG00000142910	TINAGL1	1.47657	5.28544	0.00203656	0.0318276
ENSG00000128606	LRRC17	1.36598	3.75823	0.00206368	0.0321406
ENSG00000184005	ST6GALNAC3	1.23783	0.93526	0.00207863	0.032331
ENSG00000164683	HEY1	1.06342	2.12295	0.00210836	0.0327158
ENSG00000204291	COL15A1	1.15011	9.31196	0.00225018	0.0340698
ENSG00000070159	PTPN3	-1.16878	2.03167	0.00225887	0.0340832
ENSG00000249242	TMEM150C	-1.11798	1.27724	0.00259245	0.0378111
ENSG00000148082	SHC3	1.48758	4.13084	0.00263594	0.0384027
ENSG00000164920	OSR2	1.48038	5.35897	0.00265284	0.038606
ENSG00000114854	TNNC1	2.20135	2.21572	0.00266362	0.0387199
ENSG00000158270	COLEC12	-1.24204	5.93667	0.00274249	0.0397237
ENSG00000186281	GPAT2	-1.30641	1.50013	0.00277019	0.039959
ENSG00000230795	HLA-K	-1.50398	1.12796	0.00282256	0.040625
ENSG00000197321	SVIL	1.03592	6.86099	0.0029706	0.0423836
ENSG00000165449	SLC16A9	-1.56904	0.88204	0.00298693	0.0424892
ENSG00000101017	CD40	1.15888	2.21364	0.00308701	0.0434302
ENSG00000179388	EGR3	1.33706	6.22254	0.00314925	0.0440652
ENSG00000275530	#N/A	-1.14074	0.458243	0.0032778	0.0453754
ENSG00000112541	PDE10A	1.59482	1.30705	0.0032923	0.0453928
ENSG00000064042	LIMCH1	1.65069	5.4958	0.00333002	0.0458529
ENSG00000138772	ANXA3	1.81262	3.03564	0.00335107	0.0459615
ENSG00000179348	GATA2	1.06632	2.07634	0.00341113	0.0466666
ENSG00000111341	MGP	1.75175	6.11283	0.00351704	0.0477202
ENSG00000138759	FRAS1	2.09304	3.28772	0.00353801	0.0478251
ENSG00000105767	CADM4	1.54153	1.24731	0.00367006	0.0492314
ENSG00000126218	F10	1.75538	3.03079	0.00374273	0.0498727

## Sheet: Down_in_Mx(Up_in_Md)
		logFC	logCPM	PValue	FDR
ENSG00000105880	DLX5	-4.4304	1.78685	1.09932e-47	7.20712e-44
ENSG00000197635	DPP4	-2.4356	6.26141	1.24935e-25	2.83627e-22
ENSG00000100739	BDKRB1	-1.98252	2.64847	1.29787e-25	2.83627e-22
ENSG00000069011	PITX1	-3.78819	4.34858	6.66908e-25	1.09306e-21
ENSG00000006377	DLX6	-3.89329	0.157599	3.65744e-24	5.32849e-21
ENSG00000231764	DLX6-AS1	-4.07622	-0.167792	4.6485e-24	6.09512e-21
ENSG00000172061	LRRC15	-2.09884	3.31509	9.51433e-24	1.13411e-20
ENSG00000155966	AFF2	-2.32992	2.13268	6.20361e-22	6.77848e-19
ENSG00000197467	COL13A1	-2.06799	2.441	5.50591e-21	5.55335e-18
ENSG00000138378	STAT4	-2.1308	3.48921	1.69271e-16	1.30558e-13
ENSG00000137857	DUOX1	-2.53365	0.400931	1.82469e-16	1.32918e-13
ENSG00000166265	CYYR1	-4.12426	1.55198	2.18119e-15	1.42998e-12
ENSG00000170961	HAS2	-1.25777	6.52333	5.44072e-14	3.10169e-11
ENSG00000162493	PDPN	-2.35264	4.49206	9.02504e-14	4.73345e-11
ENSG00000162618	ADGRL4	-1.37265	3.22751	1.43555e-13	6.97143e-11
ENSG00000197301	RP11-366L20.2	-1.66813	2.28555	1.53393e-13	7.18319e-11
ENSG00000141469	SLC14A1	-2.08449	5.72705	8.04647e-13	3.4034e-10
ENSG00000164929	BAALC	-2.46788	2.43421	2.26055e-12	8.71773e-10
ENSG00000110031	LPXN	-1.47605	3.37622	3.09251e-12	1.15854e-09
ENSG00000183691	NOG	-2.211	2.83588	5.15731e-12	1.87841e-09
ENSG00000128805	ARHGAP22	-1.14739	4.25196	2.99587e-11	9.13532e-09
ENSG00000029153	ARNTL2	-1.08666	5.45542	4.11339e-11	1.22579e-08
ENSG00000248596	RP11-844P9.5	-2.43708	1.94596	5.00316e-11	1.42612e-08
ENSG00000092607	TBX15	-1.3646	5.01386	5.24426e-11	1.46304e-08
ENSG00000156103	MMP16	-1.14476	4.78465	5.44238e-11	1.48668e-08
ENSG00000139629	GALNT6	-2.02477	2.3777	6.60933e-11	1.73323e-08
ENSG00000145431	PDGFC	-1.06243	6.00511	8.04416e-11	2.06814e-08
ENSG00000187699	C2orf88	-1.75198	1.01597	1.03984e-10	2.47898e-08
ENSG00000153976	HS3ST3A1	-1.43418	2.327	2.72091e-10	6.04689e-08
ENSG00000125965	GDF5	-2.74501	4.44132	4.16045e-10	9.09197e-08
ENSG00000197594	ENPP1	-1.39589	5.93981	8.60337e-10	1.8493e-07
ENSG00000186854	TRABD2A	-1.33071	2.14034	9.74263e-10	2.0277e-07
ENSG00000183196	CHST6	-2.24065	1.55638	1.18078e-09	2.41913e-07
ENSG00000225177	RP11-390P2.4	-1.37283	2.63297	1.34242e-09	2.70797e-07
ENSG00000079215	SLC1A3	-1.30179	2.93617	1.38305e-09	2.74766e-07
ENSG00000173917	HOXB2	-1.88017	0.950407	1.42447e-09	2.78771e-07
ENSG00000218336	TENM3	-2.0917	7.07497	3.73131e-09	6.89084e-07
ENSG00000028277	POU2F2	-2.02366	1.16978	5.76891e-09	1.02219e-06
ENSG00000163814	CDCP1	-2.87696	1.8465	7.47716e-09	1.25693e-06
ENSG00000183840	GPR39	-1.27026	1.88687	7.78771e-09	1.29256e-06
ENSG00000002745	WNT16	-2.43426	1.25322	8.08887e-09	1.3094e-06
ENSG00000079931	MOXD1	-1.52127	7.45836	9.37676e-09	1.46294e-06
ENSG00000184792	OSBP2	-2.06842	1.8429	2.50233e-08	3.49049e-06
ENSG00000138347	MYPN	-1.90737	1.33861	2.57033e-08	3.53084e-06
ENSG00000166341	DCHS1	-1.76144	3.98047	2.84535e-08	3.8369e-06
ENSG00000134602	STK26	-1.43032	2.63968	2.8765e-08	3.8369e-06
ENSG00000196460	RFX8	-1.32576	2.98286	2.89698e-08	3.8369e-06
ENSG00000111186	WNT5B	-1.16948	6.1055	4.50788e-08	5.84098e-06
ENSG00000196549	MME	-1.81885	6.93774	4.54378e-08	5.84098e-06
ENSG00000143127	ITGA10	-2.32476	4.63275	4.90621e-08	6.24565e-06
ENSG00000182985	CADM1	-3.09574	4.4757	5.89945e-08	7.2293e-06
ENSG00000256268	RP11-221N13.3	-1.41356	0.774717	5.95826e-08	7.23376e-06
ENSG00000111728	ST8SIA1	-1.1208	2.51389	7.02726e-08	8.30104e-06
ENSG00000130052	STARD8	-2.12751	2.12619	8.10579e-08	9.37536e-06
ENSG00000060718	COL11A1	-1.7618	8.32266	1.34762e-07	1.43658e-05
ENSG00000178882	RFLNA	-2.79154	1.93848	1.40805e-07	1.47699e-05
ENSG00000126860	EVI2A	-2.52261	3.71975	1.49755e-07	1.5584e-05
ENSG00000205213	LGR4	-1.46333	6.37442	1.51957e-07	1.56887e-05
ENSG00000103196	CRISPLD2	-1.44258	5.19157	1.6411e-07	1.6811e-05
ENSG00000156299	TIAM1	-1.16456	3.52138	1.66363e-07	1.69097e-05
ENSG00000150551	LYPD1	-3.22172	1.82497	1.97297e-07	1.98997e-05
ENSG00000246100	LINC00900	-1.38545	1.29471	2.02364e-07	2.0255e-05
ENSG00000151025	GPR158	-1.42435	0.393747	2.21778e-07	2.18643e-05
ENSG00000177822	AC108142.1	-2.13703	2.65937	2.45804e-07	2.40521e-05
ENSG00000158023	WDR66	-1.32706	1.07504	3.54507e-07	3.3441e-05
ENSG00000163618	CADPS	-1.59562	2.19175	3.6392e-07	3.40837e-05
ENSG00000115828	QPCT	-1.29421	3.12187	3.76766e-07	3.47898e-05
ENSG00000176597	B3GNT5	-1.80674	1.43458	4.069e-07	3.73096e-05
ENSG00000113739	STC2	-1.15822	8.25798	4.37505e-07	3.98373e-05
ENSG00000099365	STX1B	-1.29366	1.33541	5.01203e-07	4.47059e-05
ENSG00000142621	FHAD1	-2.61798	2.12738	5.09288e-07	4.51201e-05
ENSG00000158560	DYNC1I1	-1.56071	1.1257	5.53994e-07	4.86497e-05
ENSG00000129667	RHBDF2	-1.38625	1.28272	5.76768e-07	4.97539e-05
ENSG00000110693	SOX6	-1.55075	1.9775	7.07447e-07	5.94619e-05
ENSG00000137941	TTLL7	-1.00377	3.35279	7.1477e-07	5.96947e-05
ENSG00000164604	GPR85	-1.17692	1.4799	7.2647e-07	6.02878e-05
ENSG00000160255	ITGB2	-2.37572	3.05635	7.64167e-07	6.22346e-05
ENSG00000105894	PTN	-1.80935	2.87451	8.18344e-07	6.62353e-05
ENSG00000198598	MMP17	-1.01562	3.87609	8.59795e-07	6.87417e-05
ENSG00000075275	CELSR1	-2.22416	1.78276	9.50834e-07	7.42103e-05
ENSG00000145681	HAPLN1	-1.6551	6.68925	1.00604e-06	7.75956e-05
ENSG00000163032	VSNL1	-1.66609	0.873079	1.10026e-06	8.29117e-05
ENSG00000117595	IRF6	-1.35831	2.58382	1.18283e-06	8.81208e-05
ENSG00000057657	PRDM1	-2.01593	0.870125	1.25258e-06	9.27899e-05
ENSG00000197046	SIGLEC15	-1.36389	1.17653	1.59008e-06	0.000115188
ENSG00000169071	ROR2	-1.50013	3.4832	1.64363e-06	0.000118413
ENSG00000128578	STRIP2	-1.33173	3.31285	1.67516e-06	0.000120026
ENSG00000115339	GALNT3	-2.39016	1.37571	1.73751e-06	0.000123147
ENSG00000270069	MIR222HG	-1.05725	2.9733	1.75255e-06	0.000123545
ENSG00000064655	EYA2	-1.4686	4.23675	2.10452e-06	0.000146002
ENSG00000164619	BMPER	-1.26865	4.81659	2.18741e-06	0.000150164
ENSG00000183087	GAS6	-1.1866	8.6132	2.26734e-06	0.00015484
ENSG00000231528	FAM225A	-1.20308	0.964426	2.56652e-06	0.000170824
ENSG00000255364	RP11-94A24.1	-1.61024	2.41781	2.74151e-06	0.000181549
ENSG00000144354	CDCA7	-1.07282	1.7838	3.45531e-06	0.000224287
ENSG00000171791	BCL2	-1.08241	3.63432	3.60072e-06	0.000230305
ENSG00000230838	LINC01614	-3.02328	1.29588	3.63566e-06	0.000231411
ENSG00000173376	NDNF	-1.50553	2.35868	3.98335e-06	0.000251104
ENSG00000075218	GTSE1	-1.21915	3.33561	4.38179e-06	0.000272294
ENSG00000164932	CTHRC1	-1.28363	5.21508	4.71079e-06	0.00028999
ENSG00000198753	PLXNB3	-1.28384	2.50156	4.80318e-06	0.000291571
ENSG00000174469	CNTNAP2	-1.54312	3.5524	4.92566e-06	0.000297628
ENSG00000112182	BACH2	-1.54578	0.819528	5.02286e-06	0.00030073
ENSG00000116106	EPHA4	-1.42297	3.71373	5.20289e-06	0.000310092
ENSG00000073282	TP63	-1.40261	0.83754	5.51194e-06	0.000324092
ENSG00000138395	CDK15	-1.20403	3.78663	5.80776e-06	0.000336953
ENSG00000157554	ERG	-1.60987	3.81824	5.9276e-06	0.000342391
ENSG00000054356	PTPRN	-1.36453	2.70878	6.24394e-06	0.000357513
ENSG00000102445	RUBCNL	-1.58372	1.50318	7.43258e-06	0.000414706
ENSG00000144730	IL17RD	-1.49085	4.6289	7.63286e-06	0.000422287
ENSG00000189410	SH2D5	-1.41211	2.51294	7.68475e-06	0.000422679
ENSG00000278291	RP11-172H24.4	-1.42177	0.947375	7.70442e-06	0.000422679
ENSG00000121005	CRISPLD1	-2.58278	1.96048	8.35984e-06	0.000454831
ENSG00000153707	PTPRD	-1.77843	3.68275	9.13077e-06	0.000492686
ENSG00000204442	FAM155A	-1.42076	2.01016	9.45049e-06	0.000503719
ENSG00000196562	SULF2	-1.0833	6.26788	1.04393e-05	0.000547522
ENSG00000129173	E2F8	-1.30192	1.31914	1.09155e-05	0.000567952
ENSG00000225968	ELFN1	-1.13017	3.48262	1.15047e-05	0.000586963
ENSG00000175352	NRIP3	-1.2869	2.3418	1.27643e-05	0.000641245
ENSG00000182585	EPGN	-1.82209	1.77365	1.28437e-05	0.000642774
ENSG00000135605	TEC	-1.08054	1.25727	1.31898e-05	0.000650317
ENSG00000204103	MAFB	-1.85527	3.64117	1.35942e-05	0.000665104
ENSG00000136111	TBC1D4	-1.08932	4.61811	1.37002e-05	0.000665323
ENSG00000154310	TNIK	-1.17669	1.63559	1.85497e-05	0.000874906
ENSG00000151789	ZNF385D	-1.13881	3.40353	1.86358e-05	0.000875816
ENSG00000165480	SKA3	-1.13107	2.93894	2.2203e-05	0.00103112
ENSG00000188921	HACD4	-1.02482	4.11083	2.28298e-05	0.00104301
ENSG00000178878	APOLD1	-1.15312	3.11822	2.35305e-05	0.00107129
ENSG00000243742	RPLP0P2	-1.07894	2.10716	2.36183e-05	0.00107157
ENSG00000123700	KCNJ2	-1.39793	2.55786	2.41843e-05	0.00108598
ENSG00000104998	IL27RA	-1.59472	1.28906	2.89741e-05	0.00125869
ENSG00000197872	FAM49A	-1.49429	2.47402	3.00081e-05	0.0012943
ENSG00000110436	SLC1A2	-1.59299	1.28367	3.13246e-05	0.00133788
ENSG00000143228	NUF2	-1.02719	3.38854	3.73519e-05	0.00153049
ENSG00000176842	IRX5	-1.27772	2.9693	3.82701e-05	0.00156323
ENSG00000170989	S1PR1	-2.04092	2.01322	3.90277e-05	0.00157942
ENSG00000053747	LAMA3	-1.35243	4.08738	3.98211e-05	0.00160164
ENSG00000118193	KIF14	-1.092	3.65674	4.19554e-05	0.00167719
ENSG00000182118	FAM89A	-1.25024	1.4191	4.75614e-05	0.0018396
ENSG00000011347	SYT7	-1.14546	4.23886	4.79712e-05	0.00184999
ENSG00000118276	B4GALT6	-1.0211	2.97183	4.8701e-05	0.00186716
ENSG00000126787	DLGAP5	-1.12355	4.60317	4.97964e-05	0.00189255
ENSG00000138182	KIF20B	-1.05709	4.46186	5.44142e-05	0.0020327
ENSG00000128340	RAC2	-1.43865	1.44262	5.76237e-05	0.00212834
ENSG00000099194	SCD	-1.06289	7.72224	6.99418e-05	0.00251944
ENSG00000121211	MND1	-1.00679	1.0248	8.35734e-05	0.00292999
ENSG00000172927	MYEOV	-1.06663	0.644161	8.66603e-05	0.00302205
ENSG00000184349	EFNA5	-1.38301	3.05541	9.41691e-05	0.0032408
ENSG00000020633	RUNX3	-2.6717	1.3062	0.00010388	0.00350146
ENSG00000137877	SPTBN5	-1.59943	0.864158	0.000105359	0.0035412
ENSG00000170745	KCNS3	-1.44395	2.06766	0.000145657	0.00455812
ENSG00000117650	NEK2	-1.0972	2.90785	0.000159459	0.00487373
ENSG00000072571	HMMR	-1.02791	3.89769	0.000159853	0.00487441
ENSG00000091844	RGS17	-1.61583	1.2325	0.000167667	0.00505391
ENSG00000118257	NRP2	-1.56493	6.61531	0.000183261	0.00547362
ENSG00000171208	NETO2	-1.55338	2.46089	0.000190126	0.00564012
ENSG00000156113	KCNMA1	-1.11802	7.4678	0.000210703	0.00607194
ENSG00000164142	FAM160A1	-1.24162	0.686635	0.000214672	0.00614581
ENSG00000115556	PLCD4	-1.28421	2.30912	0.000222119	0.00633135
ENSG00000180447	GAS1	-1.14636	6.85708	0.000242386	0.00671916
ENSG00000171345	KRT19	-1.17783	5.77302	0.000261041	0.00713077
ENSG00000146950	SHROOM2	-2.39277	1.39078	0.000265154	0.00722805
ENSG00000006118	TMEM132A	-1.22653	3.22597	0.000273361	0.00742094
ENSG00000233117	LINC00702	-1.1426	1.5349	0.000274243	0.00742948
ENSG00000113805	CNTN3	-1.58339	4.44418	0.00027553	0.00743438
ENSG00000123572	NRK	-1.50442	2.90806	0.000278528	0.00749614
ENSG00000135451	TROAP	-1.05733	2.96863	0.000317096	0.0082332
ENSG00000154319	FAM167A	-1.43333	1.14132	0.000324344	0.00833882
ENSG00000154783	FGD5	-2.46325	2.43975	0.00034819	0.00877975
ENSG00000101680	LAMA1	-1.07123	4.32987	0.000398087	0.00968409
ENSG00000166816	LDHD	-1.09478	0.469037	0.000434358	0.0102618
ENSG00000119714	GPR68	-1.22133	3.22562	0.000470278	0.0108181
ENSG00000149294	NCAM1	-3.09127	3.47306	0.000560443	0.0124551
ENSG00000101695	RNF125	-1.35104	1.82263	0.000568397	0.012595
ENSG00000133401	PDZD2	-1.91767	0.871206	0.000590011	0.0129013
ENSG00000186088	GSAP	-1.16533	2.48461	0.000595811	0.0129772
ENSG00000130775	THEMIS2	-1.41692	1.02872	0.000674307	0.0142515
ENSG00000124406	ATP8A1	-1.21176	0.88075	0.000834033	0.0169548
ENSG00000124374	PAIP2B	-1.00537	0.306201	0.000868665	0.0174425
ENSG00000175928	LRRN1	-2.94401	1.19787	0.000870449	0.0174516
ENSG00000176771	NCKAP5	-1.3182	1.25416	0.000970155	0.0189578
ENSG00000225684	FAM225B	-1.0014	0.848823	0.000998111	0.01924
ENSG00000170681	MURC	-1.02671	1.74424	0.00109549	0.0204326
ENSG00000105976	MET	-1.07786	7.10207	0.00122411	0.0220892
ENSG00000261786	RP4-555D20.2	-1.05369	3.43773	0.00122605	0.0220892
ENSG00000179750	APOBEC3B	-1.02727	1.18205	0.00124629	0.02236
ENSG00000102760	RGCC	-1.35591	0.954056	0.00135608	0.0236378
ENSG00000041353	RAB27B	-1.73688	1.28726	0.00139341	0.0240084
ENSG00000114541	FRMD4B	-1.40598	1.6805	0.00139945	0.0240808
ENSG00000124191	TOX2	-1.589	2.33668	0.00145343	0.0247259
ENSG00000212724	KRTAP2-3	-1.44829	1.24375	0.00167205	0.0279285
ENSG00000157601	MX1	-1.14607	3.21657	0.00180015	0.0294676
ENSG00000168621	GDNF	-1.09773	3.24861	0.00181272	0.0295627
ENSG00000076706	MCAM	-1.54355	3.04358	0.00185445	0.0300299
ENSG00000169126	ARMC4	-1.15357	1.08563	0.00186263	0.030083
ENSG00000070159	PTPN3	-1.16878	2.03167	0.00225887	0.0340832
ENSG00000249242	TMEM150C	-1.11798	1.27724	0.00259245	0.0378111
ENSG00000158270	COLEC12	-1.24204	5.93667	0.00274249	0.0397237
ENSG00000186281	GPAT2	-1.30641	1.50013	0.00277019	0.039959
ENSG00000230795	HLA-K	-1.50398	1.12796	0.00282256	0.040625
ENSG00000165449	SLC16A9	-1.56904	0.88204	0.00298693	0.0424892
ENSG00000275530	#N/A	-1.14074	0.458243	0.0032778	0.0453754

## Sheet: up_in_Mx(Down_in_Md)
		logFC	logCPM	LR	PValue	FDR
ENSG00000072657	TRHDE	5.46298	2.18391	241.332	2.01e-54	2.64e-50
ENSG00000228221	LINC00578	2.48125	2.63674	140.061	2.58e-32	1.13e-28
ENSG00000079841	RIMS1	2.47753	4.67777	132.176	1.37e-30	4.49e-27
ENSG00000162383	SLC1A7	3.72712	2.16378	108.416	2.18e-25	4.08e-22
ENSG00000174564	IL20RB	2.30827	3.4605	87.2413	9.61e-21	9e-18
ENSG00000211448	DIO2	3.17724	1.87359	80.6965	2.63e-19	2.3e-16
ENSG00000137672	TRPC6	4.9279	1.0516	72.7198	1.49e-17	1.22e-14
ENSG00000172403	SYNPO2	2.04995	6.67872	63.7442	1.42e-15	9.78e-13
ENSG00000213626	LBH	1.1668	5.34124	59.5421	1.2e-14	7.47e-12
ENSG00000163453	IGFBP7	1.3784	9.14095	57.251	3.84e-14	2.29e-11
ENSG00000105696	TMEM59L	1.62731	2.61847	56.0121	7.2e-14	3.94e-11
ENSG00000164588	HCN1	4.2947	2.50368	55.0381	1.18e-13	5.96e-11
ENSG00000146477	SLC22A3	5.27086	2.83902	54.2332	1.78e-13	8.05e-11
ENSG00000185885	IFITM1	1.69516	4.71367	52.4626	4.39e-13	1.92e-10
ENSG00000198848	CES1	3.52062	1.8568	50.6835	1.09e-12	4.45e-10
ENSG00000250056	LINC01018	1.83328	2.47974	49.5787	1.91e-12	7.57e-10
ENSG00000165949	IFI27	2.33174	2.85293	47.402	5.78e-12	2.05e-09
ENSG00000109072	VTN	2.2389	1.31631	47.109	6.71e-12	2.32e-09
ENSG00000166592	RRAD	1.88794	2.46335	46.3775	9.75e-12	3.23e-09
ENSG00000003096	KLHL13	1.62192	2.79744	46.356	9.86e-12	3.23e-09
ENSG00000068976	PYGM	1.79875	1.05233	45.9227	1.23e-11	3.93e-09
ENSG00000139970	RTN1	4.1762	1.90431	44.613	2.4e-11	7.5e-09
ENSG00000099260	PALMD	2.28228	2.17755	43.2266	4.88e-11	1.42e-08
ENSG00000163485	ADORA1	1.28339	2.47971	42.9374	5.65e-11	1.51e-08
ENSG00000130584	ZBTB46	1.84548	1.20518	42.1259	8.56e-11	2.13e-08
ENSG00000144648	ACKR2	2.5323	0.521349	42.1173	8.6e-11	2.13e-08
ENSG00000125730	C3	2.78349	6.04712	41.9214	9.5e-11	2.31e-08
ENSG00000169432	SCN9A	2.03568	5.40328	41.5819	1.13e-10	2.65e-08
ENSG00000231924	PSG1	1.66648	1.61536	41.4068	1.24e-10	2.84e-08
ENSG00000112782	CLIC5	6.11413	3.60932	40.2517	2.23e-10	5.05e-08
ENSG00000140545	MFGE8	1.36224	9.74828	37.4659	9.3e-10	1.97e-07
ENSG00000154153	FAM134B	2.09661	1.7318	36.4765	1.55e-09	2.98e-07
ENSG00000108679	LGALS3BP	1.11941	7.83415	35.4165	2.66e-09	5.06e-07
ENSG00000185633	NDUFA4L2	1.65375	4.2979	34.7942	3.66e-09	6.86e-07
ENSG00000081052	COL4A4	3.86258	3.63813	34.343	4.62e-09	8.41e-07
ENSG00000099994	SUSD2	2.42006	3.51879	33.9674	5.6e-09	1.01e-06
ENSG00000171044	XKR6	1.7825	0.156188	33.624	6.69e-09	1.15e-06
ENSG00000180573	HIST1H2AC	1.10735	3.85716	33.0183	9.13e-09	1.44e-06
ENSG00000183111	ARHGEF37	1.47105	3.16581	32.9443	9.48e-09	1.46e-06
ENSG00000077157	PPP1R12B	1.35845	5.28642	32.3119	1.31e-08	2e-06
ENSG00000125657	TNFSF9	1.59711	3.38124	32.2928	1.33e-08	2e-06
ENSG00000166106	ADAMTS15	1.64592	4.38418	31.8215	1.69e-08	2.49e-06
ENSG00000132470	ITGB4	5.08532	4.02645	31.7315	1.77e-08	2.58e-06
ENSG00000139304	PTPRQ	1.14782	2.65774	31.3951	2.11e-08	3.03e-06
ENSG00000167772	ANGPTL4	1.30968	2.93999	31.1151	2.43e-08	3.43e-06
ENSG00000164764	SBSPON	4.14688	3.40487	30.9964	2.59e-08	3.53e-06
ENSG00000013588	GPRC5A	2.16193	5.5591	30.5862	3.19e-08	4.19e-06
ENSG00000169760	NLGN1	1.3045	3.76341	29.5142	5.55e-08	7e-06
ENSG00000008394	MGST1	1.58756	7.39941	29.4935	5.61e-08	7.01e-06
ENSG00000197766	CFD	2.51266	2.79976	29.4604	5.71e-08	7.06e-06
ENSG00000130702	LAMA5	1.00489	5.07107	29.3132	6.16e-08	7.41e-06
ENSG00000188153	COL4A5	2.61891	1.34058	28.947	7.44e-08	8.71e-06
ENSG00000140511	HAPLN3	1.0864	5.11795	28.5172	9.29e-08	1.06e-05
ENSG00000136869	TLR4	1.06973	5.45813	28.2015	1.09e-07	1.21e-05
ENSG00000246273	SBF2-AS1	1.54013	4.18052	28.185	1.1e-07	1.21e-05
ENSG00000127951	FGL2	2.67696	4.91599	28.0692	1.17e-07	1.28e-05
ENSG00000241644	INMT	2.84211	4.39158	27.9367	1.25e-07	1.36e-05
ENSG00000106538	RARRES2	1.8637	5.10074	26.8962	2.15e-07	2.13e-05
ENSG00000198948	MFAP3L	1.68769	4.37189	26.1815	3.11e-07	3e-05
ENSG00000158406	HIST1H4H	1.38554	0.650377	26.1677	3.13e-07	3e-05
ENSG00000187244	BCAM	1.00917	5.06114	25.9439	3.51e-07	3.34e-05
ENSG00000143850	PLEKHA6	1.42139	1.0494	25.8316	3.73e-07	3.46e-05
ENSG00000131389	SLC6A6	1.20817	6.79417	25.0444	5.6e-07	4.86e-05
ENSG00000223930	RP11-33A14.1	1.32055	2.81675	24.7506	6.52e-07	5.59e-05
ENSG00000134198	TSPAN2	1.35976	2.61514	24.6524	6.87e-07	5.85e-05
ENSG00000170525	PFKFB3	1.07689	5.41098	24.6011	7.05e-07	5.95e-05
ENSG00000168685	IL7R	1.28996	4.35158	24.4679	7.56e-07	6.22e-05
ENSG00000151617	EDNRA	1.83646	3.9477	24.4507	7.62e-07	6.22e-05
ENSG00000157445	CACNA2D3	1.98414	2.8145	24.2461	8.48e-07	6.82e-05
ENSG00000210154	MT-TD	1.29546	2.47071	24.2032	8.67e-07	6.89e-05
ENSG00000138771	SHROOM3	1.51284	4.26315	24.1007	9.14e-07	7.22e-05
ENSG00000102755	FLT1	1.97316	2.98542	24.0422	9.42e-07	7.4e-05
ENSG00000088538	DOCK3	1.95715	1.31161	23.9926	9.67e-07	7.5e-05
ENSG00000124749	COL21A1	1.65417	6.23363	23.8401	1.05e-06	7.95e-05
ENSG00000139364	TMEM132B	2.26494	2.68898	23.8369	1.05e-06	7.95e-05
ENSG00000143416	SELENBP1	1.40328	4.4123	23.3716	1.34e-06	9.84e-05
ENSG00000125740	FOSB	1.03947	9.03495	23.3145	1.38e-06	0.000100766
ENSG00000152689	RASGRP3	1.47267	1.28971	22.6644	1.93e-06	0.000134545
ENSG00000138829	FBN2	1.80407	6.11407	22.4301	2.18e-06	0.000150164
ENSG00000260230	FRRS1L	1.44393	1.58191	22.2576	2.38e-06	0.000161141
ENSG00000167642	SPINT2	2.23023	0.951761	22.215	2.44e-06	0.00016391
ENSG00000228495	LINC01013	2.09262	1.36932	22.1574	2.51e-06	0.000168035
ENSG00000159388	BTG2	1.39639	5.30447	21.9662	2.77e-06	0.000182843
ENSG00000061455	PRDM6	2.39221	2.39975	21.9512	2.8e-06	0.000183351
ENSG00000175899	A2M	3.15714	6.75849	21.8051	3.02e-06	0.000196871
ENSG00000169136	ATF5	1.34237	7.50839	21.5139	3.51e-06	0.000226767
ENSG00000140459	CYP11A1	1.18964	0.9574	21.2005	4.14e-06	0.000259513
ENSG00000155792	DEPTOR	1.57603	6.06058	21.1552	4.24e-06	0.000264459
ENSG00000237438	CECR7	1.36708	1.18467	20.7322	5.28e-06	0.000312587
ENSG00000162409	PRKAA2	1.1499	1.43363	20.5574	5.79e-06	0.000336953
ENSG00000254343	RP11-760H22.2	1.80122	2.23609	20.3375	6.49e-06	0.000370068
ENSG00000233901	LINC01503	1.4799	3.94293	20.3268	6.53e-06	0.000370543
ENSG00000246430	LINC00968	1.83857	4.98521	20.3143	6.57e-06	0.000371354
ENSG00000117115	PADI2	3.36237	3.52206	20.1997	6.98e-06	0.0003926
ENSG00000231187	RP11-38L15.3	1.36838	0.148116	19.764	8.76e-06	0.00047473
ENSG00000164056	SPRY1	1.6836	1.90905	19.608	9.51e-06	0.000504686
ENSG00000178235	SLITRK1	1.95785	0.81865	19.589	9.6e-06	0.000507663
ENSG00000205221	VIT	2.52808	6.31782	19.2897	1.12e-05	0.00057978
ENSG00000140450	ARRDC4	1.01459	6.1165	19.2818	1.13e-05	0.000579887
ENSG00000082438	COBLL1	1.57468	4.87737	19.2589	1.14e-05	0.000584594
ENSG00000124216	SNAI1	1.37558	5.5386	19.2129	1.17e-05	0.000594209
ENSG00000162772	ATF3	1.35212	6.58125	19.0121	1.3e-05	0.000645126
ENSG00000136014	USP44	1.67314	0.145249	18.9122	1.37e-05	0.000665323
ENSG00000109846	CRYAB	1.08178	7.4619	17.9859	2.23e-05	0.00103112
ENSG00000121039	RDH10	1.84193	6.48931	17.9573	2.26e-05	0.00104301
ENSG00000141338	ABCA8	1.52574	4.50769	17.8003	2.45e-05	0.00109797
ENSG00000136205	TNS3	1.1325	7.32646	17.7408	2.53e-05	0.00112896
ENSG00000050628	PTGER3	1.9273	0.908033	17.6852	2.61e-05	0.0011563
ENSG00000137872	SEMA6D	1.65925	3.00806	17.6824	2.61e-05	0.0011563
ENSG00000115252	PDE1A	1.44365	3.33675	17.5898	2.74e-05	0.00120585
ENSG00000108823	SGCA	2.66871	1.19387	17.558	2.79e-05	0.00122205
ENSG00000267519	MIR24-2	1.22327	4.69537	17.4205	3e-05	0.0012943
ENSG00000168955	TM4SF20	2.98951	2.22032	17.3754	3.07e-05	0.00131448
ENSG00000116675	DNAJC6	1.45853	2.04105	17.2231	3.32e-05	0.00139682
ENSG00000170500	LONRF2	1.56184	0.754501	17.1909	3.38e-05	0.00140715
ENSG00000111057	KRT18	3.70453	6.35872	17.1809	3.4e-05	0.00141014
ENSG00000197142	ACSL5	1.47977	1.48597	17.1509	3.45e-05	0.00142802
ENSG00000143248	RGS5	2.25816	2.11554	17.1397	3.47e-05	0.00143199
ENSG00000110723	EXPH5	2.66984	1.8631	16.9412	3.86e-05	0.00157004
ENSG00000240583	AQP1	2.09852	3.61044	16.9044	3.93e-05	0.00158592
ENSG00000215910	C1orf167	1.33578	0.409043	16.804	4.14e-05	0.00166191
ENSG00000163145	C1QTNF7	1.73456	0.588264	16.7435	4.28e-05	0.00169862
ENSG00000138356	AOX1	1.26077	6.30262	16.6005	4.61e-05	0.00180957
ENSG00000196557	CACNA1H	2.73951	1.9562	16.5841	4.65e-05	0.00181094
ENSG00000173212	MAB21L3	1.21761	0.168928	16.5839	4.65e-05	0.00181094
ENSG00000132840	BHMT2	1.07146	3.80252	16.4851	4.9e-05	0.00187446
ENSG00000144821	MYH15	1.58123	3.17082	16.4719	4.94e-05	0.00188204
ENSG00000147257	GPC3	3.05869	3.15491	16.3868	5.16e-05	0.00195149
ENSG00000180914	OXTR	1.99412	6.31668	16.3675	5.22e-05	0.0019658
ENSG00000255310	AF131215.2	1.56499	0.698121	16.3341	5.31e-05	0.00198928
ENSG00000170412	GPRC5C	1.49164	1.46938	15.9974	6.34e-05	0.00232311
ENSG00000092295	TGM1	1.59072	1.63174	15.9077	6.65e-05	0.00242236
ENSG00000118473	SGIP1	1.14582	1.42598	15.8505	6.85e-05	0.00248284
ENSG00000115468	EFHD1	2.35114	3.08208	15.8147	6.99e-05	0.00251944
ENSG00000078401	EDN1	1.39918	2.83152	15.7839	7.1e-05	0.00254375
ENSG00000248441	LINC01197	2.27787	1.49968	15.5436	8.06e-05	0.0028341
ENSG00000234810	RP11-90C4.1	1.71255	1.86267	15.2818	9.26e-05	0.0031953
ENSG00000198807	PAX9	2.56434	4.06532	15.1901	9.72e-05	0.00331937
ENSG00000109610	SOD3	1.47262	5.32087	15.1212	0.000100822	0.00342481
ENSG00000236432	AC097662.2	1.01507	0.518872	15.0339	0.000105599	0.0035412
ENSG00000138449	SLC40A1	1.29589	3.48924	15.0153	0.000106644	0.00355806
ENSG00000164761	TNFRSF11B	1.3071	7.30339	14.9765	0.000108858	0.00361352
ENSG00000154736	ADAMTS5	1.24996	6.19597	14.9653	0.000109509	0.00362595
ENSG00000165084	C8orf34	1.65389	0.617783	14.938	0.0001111	0.00366937
ENSG00000105649	RAB3A	1.16376	1.54307	14.8951	0.000113658	0.00372572
ENSG00000172201	ID4	1.02172	6.47352	14.8454	0.000116695	0.00380624
ENSG00000165072	MAMDC2	2.61216	4.85191	14.793	0.000119982	0.00390373
ENSG00000100767	PAPLN	1.22466	2.0153	14.7597	0.000122118	0.00394386
ENSG00000128262	POM121L9P	1.44689	2.0464	14.5235	0.000138421	0.00438399
ENSG00000245812	RP11-175K6.1	1.31109	2.05997	14.3927	0.000148378	0.00462121
ENSG00000186352	ANKRD37	2.21316	3.48753	14.298	0.00015603	0.00482514
ENSG00000073910	FRY	1.00801	3.36187	14.2838	0.000157211	0.00483843
ENSG00000169418	NPR1	1.49881	2.03339	14.2784	0.000157662	0.00483843
ENSG00000164136	IL15	1.0091	1.65483	14.2472	0.000160296	0.00487656
ENSG00000250305	KIAA1456	1.31864	2.22968	13.9337	0.000189371	0.00563045
ENSG00000188290	HES4	1.20792	0.470569	13.8721	0.000195685	0.00575296
ENSG00000188385	JAKMIP3	1.13086	0.617726	13.7982	0.000203531	0.00592244
ENSG00000101938	CHRDL1	1.396	7.29837	13.7883	0.000204611	0.00592244
ENSG00000106123	EPHB6	2.51029	1.97434	13.5348	0.00023418	0.00653312
ENSG00000064195	DLX3	1.98787	0.89224	13.5279	0.000235039	0.00654316
ENSG00000163053	SLC16A14	1.06403	0.386151	13.3873	0.000253335	0.00697507
ENSG00000259676	RP11-343B18.2	1.1555	0.50818	13.3843	0.000253745	0.00697507
ENSG00000181195	PENK	2.36561	7.4472	13.2006	0.000279866	0.00750429
ENSG00000074181	NOTCH3	1.08864	7.29089	13.1856	0.000282106	0.00754893
ENSG00000137975	CLCA2	1.98641	1.4124	13.1675	0.000284849	0.00759133
ENSG00000228035	RP4-663N10.1	1.14027	1.31062	13.1147	0.000292987	0.00774525
ENSG00000156466	GDF6	2.02316	3.83902	12.5532	0.000395525	0.00966958
ENSG00000099998	GGT5	1.12092	4.33641	12.5493	0.000396352	0.00966958
ENSG00000104332	SFRP1	1.67902	6.65248	12.4235	0.000423956	0.0101116
ENSG00000214688	C10orf105	2.19505	0.892019	12.3807	0.000433805	0.0102618
ENSG00000185008	ROBO2	2.52049	1.37464	12.2177	0.00047339	0.0108594
ENSG00000113319	RASGRF2	2.63114	2.26255	12.2163	0.000473734	0.0108594
ENSG00000133687	TMTC1	1.22425	7.78774	12.161	0.000487989	0.0111472
ENSG00000062038	CDH3	3.10183	2.50074	12.0715	0.000511992	0.0116347
ENSG00000124107	SLPI	2.48695	0.965136	11.9786	0.000538149	0.0120619
ENSG00000167244	IGF2	2.05189	7.12858	11.9173	0.000556139	0.0123957
ENSG00000087494	PTHLH	1.09539	1.53083	11.8733	0.000569436	0.012595
ENSG00000130751	NPAS1	1.22358	2.19658	11.8449	0.000578195	0.0126879
ENSG00000135480	KRT7	1.45785	7.50189	11.8434	0.000578656	0.0126879
ENSG00000164220	F2RL2	1.24286	5.65449	11.7584	0.000605684	0.0131052
ENSG00000162407	PLPP3	1.02327	10.6612	11.7553	0.000606704	0.0131056
ENSG00000186377	CYP4X1	1.67366	0.799299	11.6657	0.000636616	0.0136617
ENSG00000188783	PRELP	1.42146	6.33993	11.601	0.000659155	0.0140306
ENSG00000168497	SDPR	2.31422	3.87256	11.5653	0.00067193	0.0142332
ENSG00000123500	COL10A1	1.22424	1.58036	11.4885	0.000700273	0.0146912
ENSG00000117525	F3	1.51249	5.72265	11.44	0.000718801	0.0150318
ENSG00000039068	CDH1	2.54533	3.39601	11.3085	0.000771517	0.0159813
ENSG00000012171	SEMA3B	1.00394	5.74417	11.2286	0.000805463	0.0164762
ENSG00000197077	KIAA1671	1.20113	5.19697	11.1425	0.000843736	0.017099
ENSG00000134463	ECHDC3	1.08206	1.88637	11.0392	0.000892061	0.0177761
ENSG00000170577	SIX2	1.24401	4.94443	10.9549	0.000933566	0.0184074
ENSG00000175745	NR2F1	1.07605	5.10063	10.9359	0.0009432	0.0185373
ENSG00000126803	HSPA2	1.20359	2.64386	10.9228	0.000949858	0.0186166
ENSG00000151640	DPYSL4	1.27816	2.91768	10.7879	0.00102168	0.0195608
ENSG00000106025	TSPAN12	1.35265	0.944939	10.7774	0.00102745	0.0196098
ENSG00000087303	NID2	1.30002	7.84773	10.7609	0.00103665	0.0197567
ENSG00000259146	RP1-261D10.2	1.07536	1.72533	10.7264	0.0010562	0.0200709
ENSG00000108551	RASD1	1.32353	2.59829	10.6186	0.00111955	0.020822
ENSG00000163874	ZC3H12A	1.02562	5.62228	10.5058	0.00118999	0.0217313
ENSG00000245067	IGFBP7-AS1	1.39013	0.394271	10.5009	0.00119314	0.0217586
ENSG00000280219	RP11-752L20.3	1.0823	0.79309	10.4557	0.00122268	0.0220892
ENSG00000117594	HSD11B1	1.37637	1.27344	10.4011	0.00125942	0.0224534
ENSG00000156049	GNA14	1.39055	1.58824	10.3601	0.0012877	0.0227245
ENSG00000116678	LEPR	1.48619	7.71071	10.3427	0.00129985	0.0228529
ENSG00000182752	PAPPA	1.11004	7.1588	10.3422	0.0013002	0.0228529
ENSG00000198576	ARC	1.32582	1.36207	10.1535	0.00144024	0.0246026
ENSG00000035664	DAPK2	1.06379	4.0301	9.99542	0.0015693	0.0264482
ENSG00000144837	PLA1A	1.77838	1.7535	9.97573	0.00158617	0.0266744
ENSG00000095637	SORBS1	1.40229	0.162613	9.96336	0.00159687	0.0268094
ENSG00000260604	RP1-140K8.5	1.33047	1.45309	9.9571	0.0016023	0.0268662
ENSG00000109472	CPE	1.04117	7.32872	9.88736	0.00166418	0.0278326
ENSG00000130487	KLHDC7B	1.39106	1.32269	9.85451	0.00169415	0.0281187
ENSG00000163909	HEYL	1.82232	0.36881	9.68764	0.00185511	0.0300299
ENSG00000148344	PTGES	1.14402	5.86159	9.67987	0.00186298	0.030083
ENSG00000135678	CPM	1.79397	2.55069	9.62652	0.00191788	0.0306523
ENSG00000122035	RASL11A	1.23176	1.16576	9.61306	0.00193198	0.0306775
ENSG00000196616	ADH1B	1.9747	5.61297	9.54069	0.00200966	0.0314823
ENSG00000142910	TINAGL1	1.47657	5.28544	9.51629	0.00203656	0.0318276
ENSG00000128606	LRRC17	1.36598	3.75823	9.49202	0.00206368	0.0321406
ENSG00000184005	ST6GALNAC3	1.23783	0.93526	9.47877	0.00207863	0.032331
ENSG00000164683	HEY1	1.06342	2.12295	9.45272	0.00210836	0.0327158
ENSG00000204291	COL15A1	1.15011	9.31196	9.33337	0.00225018	0.0340698
ENSG00000148082	SHC3	1.48758	4.13084	9.04375	0.00263594	0.0384027
ENSG00000164920	OSR2	1.48038	5.35897	9.03207	0.00265284	0.038606
ENSG00000114854	TNNC1	2.20135	2.21572	9.02466	0.00266362	0.0387199
ENSG00000197321	SVIL	1.03592	6.86099	8.82544	0.0029706	0.0423836
ENSG00000101017	CD40	1.15888	2.21364	8.75531	0.00308701	0.0434302
ENSG00000179388	EGR3	1.33706	6.22254	8.71892	0.00314925	0.0440652
ENSG00000112541	PDE10A	1.59482	1.30705	8.63796	0.0032923	0.0453928
ENSG00000064042	LIMCH1	1.65069	5.4958	8.61721	0.00333002	0.0458529
ENSG00000138772	ANXA3	1.81262	3.03564	8.60573	0.00335107	0.0459615
ENSG00000179348	GATA2	1.06632	2.07634	8.57338	0.00341113	0.0466666
ENSG00000111341	MGP	1.75175	6.11283	8.51773	0.00351703	0.0477202
ENSG00000138759	FRAS1	2.09304	3.28772	8.50691	0.00353801	0.0478251
ENSG00000105767	CADM4	1.54153	1.24731	8.44025	0.00367006	0.0492314
ENSG00000126218	F10	1.75538	3.03079	8.4046	0.00374273	0.0498727
